# Supplementary material for: Poly[tetra-n-butyl­ammonium [(μ5-benzene-1,3,5-tricarboxyl­ato)(μ4-benzene-1,3,5-tricarboxyl­ato)-μ3-hydroxido-trizincate] 0.25-hydrate]
Source: Acta Crystallogr Sect E Struct Rep Online. 2011 Oct 29;67(Pt 11):m1641. doi: 10.1107/S1600536811044485 (PMC3247557; doi:10.1107/S1600536811044485)
Supplement: Supplementary file 1 [file e-67-m1641-sup1.cif]

##############################################################################
#                                                                            #
# This CIF contains the data in a paper accepted for publication in          #
# Acta Crystallographica Section E. It conforms to the requirements of       #
# Notes for Authors for Acta Crystallographica Section E, and has been       #
# peer reviewed under the auspices of the IUCr Commission on Journals.       #
#                                                                            #
# Full details of the Crystallographic Information File format               #
# are given in the paper "The Crystallographic Information File (CIF):       #
# a New Standard Archive File for Crystallography" by S. R. Hall, F. H.      #
# Allen and I. D. Brown [Acta Cryst. (1991), A47, 655-685].                  #
#                                                                            #
# The current version of the core CIF dictionary is obtainable from          #
# ftp://ftp.iucr.org/pub/cif_core.dic.                                       #
#                                                                            #
# Software is freely available for graphical display of the structure(s)     #
# in this CIF. For information consult the CIF software page                 #
# http://www.iucr.org/resources/cif/software.                                #
#                                                                            #
# This file may be used for bona fide research purposes within the           #
# scientific community so long as proper attribution is given to the journal # 
# article from which it was obtained.                                        #
#                                                                            #
##############################################################################
data_I
_audit_creation_method     SHELXL-97
_chemical_name_systematic
;
Poly[tetra-<i>n</i>-butylammonium [(\m~5~-benzene-1,3,5-tricarboxylato)(\m~4~-
benzene-1,3,5-tricarboxylato)-\m~3~-hydroxido-trizincate] 0.25-hydrate]
;
_chemical_name_common     ?
_chemical_formula_moiety     'C16 H36 N +, C18 H7 O13 Zn3 -, 0.25(H2 O)'
_chemical_formula_sum     'C34 H43 N O13.25 Zn3'
_chemical_formula_iupac     '(C16 H36 N) [Zn3 (C9 H3 O6)2 (O H)], 0.25H2 O'
_chemical_formula_weight     873.86
_chemical_melting_point     ?
_symmetry_cell_setting     orthorhombic
_symmetry_space_group_name_H-M     'P b c a '
_symmetry_space_group_name_Hall     '-P 2ac 2ab'
loop_
    _symmetry_equiv_pos_as_xyz
    'x, y, z'
    '-x+1/2, -y, z+1/2'
    'x+1/2, -y+1/2, -z'
    '-x, y+1/2, -z+1/2'
    '-x, -y, -z'
    'x-1/2, y, -z-1/2'
    '-x-1/2, y-1/2, z'
    'x, -y-1/2, z-1/2'
_cell_length_a     16.295(5)
_cell_length_b     16.295(5)
_cell_length_c     28.946(5)
_cell_angle_alpha     90.00
_cell_angle_beta     90.00
_cell_angle_gamma     90.00
_cell_volume     7686(4)
_cell_formula_units_Z     8
_cell_measurement_reflns_used     6690
_cell_measurement_theta_min     2.26
_cell_measurement_theta_max     25.44
_cell_measurement_temperature     293(2)
_exptl_crystal_description     block
_exptl_crystal_colour     colorless
_exptl_crystal_size_max     0.20
_exptl_crystal_size_mid     0.20
_exptl_crystal_size_min     0.18
_exptl_crystal_density_diffrn     1.510
_exptl_crystal_density_meas     ?
_exptl_crystal_density_method     'not measured'
_exptl_crystal_F_000     3600
_exptl_absorpt_coefficient_mu     1.920
_exptl_absorpt_correction_type     multi-scan
_exptl_absorpt_process_details     '(SADABS; Sheldrick, 1996)'
_exptl_absorpt_correction_T_min     0.6999
_exptl_absorpt_correction_T_max     0.7237
_exptl_special_details
;
;
_diffrn_ambient_temperature     293(2)
_diffrn_radiation_type     MoK\a
_diffrn_radiation_wavelength     0.71073
_diffrn_radiation_source     'fine-focus sealed tube'
_diffrn_radiation_monochromator     graphite
_diffrn_measurement_device_type     'Bruker APEXII CCD area-detector'
_diffrn_measurement_method     '\f and \w scans'
_diffrn_detector_area_resol_mean     ?
_diffrn_reflns_number     46890
_diffrn_reflns_av_R_equivalents     0.0596
_diffrn_reflns_av_sigmaI/netI     0.0795
_diffrn_reflns_theta_min     1.88
_diffrn_reflns_theta_max     28.46
_diffrn_reflns_theta_full     28.46
_diffrn_measured_fraction_theta_max     0.980
_diffrn_measured_fraction_theta_full     0.980
_diffrn_reflns_limit_h_min     -21
_diffrn_reflns_limit_h_max     16
_diffrn_reflns_limit_k_min     -16
_diffrn_reflns_limit_k_max     21
_diffrn_reflns_limit_l_min     -38
_diffrn_reflns_limit_l_max     37
_diffrn_standards_number     0
_diffrn_standards_interval_count     .
_diffrn_standards_interval_time     .
_diffrn_standards_decay_%     ?
_refine_special_details
;
Refinement of <i>F</i>^2^ against ALL reflections. The weighted <i>R</i>-factor
<i>wR</i> and goodness of fit <i>S</i> are based on <i>F</i>^2^, conventional
<i>R</i>-factors <i>R</i> are based on <i>F</i>, with <i>F</i> set to zero for
negative <i>F</i>^2^. The threshold expression of <i>F</i>^2^ >
\s(<i>F</i>^2^) is used only for calculating <i>R</i>-factors(gt) <i>etc</i>.
and is not relevant to the choice of reflections for refinement.
<i>R</i>-factors based on <i>F</i>^2^ are statistically about twice as large
as those based on <i>F</i>, and <i>R</i>- factors based on ALL data will be
even larger.
;
_reflns_number_total     9492
_reflns_number_gt     6072
_reflns_threshold_expression     I>2\s(I)
_refine_ls_structure_factor_coef     Fsqd
_refine_ls_matrix_type     full
_refine_ls_R_factor_all     0.0642
_refine_ls_R_factor_gt     0.0372
_refine_ls_wR_factor_gt     0.0934
_refine_ls_wR_factor_ref     0.0985
_refine_ls_goodness_of_fit_ref     0.933
_refine_ls_restrained_S_all     0.933
_refine_ls_number_reflns     9492
_refine_ls_number_parameters     443
_refine_ls_number_restraints     0
_refine_ls_hydrogen_treatment     constr
_refine_ls_weighting_scheme     calc
_refine_ls_weighting_details
                 'calc w=1/[\s^2^(Fo^2^)+(0.0400P)^2^] where P=(Fo^2^+2Fc^2^)/3'
_atom_sites_solution_hydrogens     geom
_atom_sites_solution_primary     direct
_atom_sites_solution_secondary     difmap
_refine_ls_shift/su_max     0.002
_refine_ls_shift/su_mean     0.000
_refine_diff_density_max     1.236
_refine_diff_density_min     -1.347
_refine_ls_extinction_method     none
_refine_ls_extinction_coef     ?
loop_
    _atom_type_symbol
    _atom_type_description
    _atom_type_scat_dispersion_real
    _atom_type_scat_dispersion_imag
    _atom_type_scat_source
    'C' 'C' 0.0033 0.0016
                         'International Tables Vol C Tables 4.2.6.8 and 6.1.1.4'
    'H' 'H' 0.0000 0.0000
                         'International Tables Vol C Tables 4.2.6.8 and 6.1.1.4'
    'N' 'N' 0.0061 0.0033
                         'International Tables Vol C Tables 4.2.6.8 and 6.1.1.4'
    'O' 'O' 0.0106 0.0060
                         'International Tables Vol C Tables 4.2.6.8 and 6.1.1.4'
    'Zn' 'Zn' 0.2839 1.4301
                         'International Tables Vol C Tables 4.2.6.8 and 6.1.1.4'
_computing_data_collection     'APEX2 (Bruker, 2008)'
_computing_cell_refinement     'SAINT (Bruker, 2008)'
_computing_data_reduction     'SAINT (Bruker, 2008)'
_computing_structure_solution     'SHELXS97 (Sheldrick, 2008)'
_computing_structure_refinement     'SHELXL97 (Sheldrick, 2008)'
_computing_molecular_graphics     'DIAMOND (Brandenburg, 2000)'
_computing_publication_material     'SHELXTL (Sheldrick, 2008)'
loop_
    _atom_site_type_symbol
    _atom_site_label
    _atom_site_fract_x
    _atom_site_fract_y
    _atom_site_fract_z
    _atom_site_U_iso_or_equiv
    _atom_site_adp_type
    _atom_site_calc_flag
    _atom_site_refinement_flags
    _atom_site_occupancy
    _atom_site_symmetry_multiplicity
    _atom_site_disorder_assembly
    _atom_site_disorder_group
    C C1 0.76518(19) 0.3324(2) 0.57153(11) 0.0241(8) Uani d . 1 1 . .
    C C2 0.72626(19) 0.2998(2) 0.53324(11) 0.0250(8) Uani d . 1 1 . .
    H H1 0.7475 0.2534 0.5188 0.030 Uiso calc R 1 1 . .
    C C3 0.65577(19) 0.3364(2) 0.51636(11) 0.0224(7) Uani d . 1 1 . .
    C C4 0.62623(19) 0.4065(2) 0.53724(11) 0.0235(7) Uani d . 1 1 . .
    H H2 0.5783 0.4305 0.5262 0.028 Uiso calc R 1 1 . .
    C C5 0.6665(2) 0.4418(2) 0.57412(11) 0.0240(8) Uani d . 1 1 . .
    C C6 0.7354(2) 0.4038(2) 0.59158(11) 0.0265(8) Uani d . 1 1 . .
    H H3 0.7621 0.4262 0.6170 0.032 Uiso calc R 1 1 . .
    C C11 0.8392(2) 0.2900(2) 0.59169(12) 0.0252(8) Uani d . 1 1 . .
    C C31 0.6116(2) 0.3057(2) 0.47464(11) 0.0230(7) Uani d . 1 1 . .
    C C51 0.6355(2) 0.5218(2) 0.59296(13) 0.0332(9) Uani d . 1 1 . .
    C C101 0.9004(2) 0.0957(2) 0.76805(11) 0.0231(7) Uani d . 1 1 . .
    C C102 0.92903(19) 0.0206(2) 0.78223(11) 0.0247(8) Uani d . 1 1 . .
    H H4 0.9737 -0.0029 0.7672 0.030 Uiso calc R 1 1 . .
    C C103 0.89223(19) -0.0204(2) 0.81857(11) 0.0225(7) Uani d . 1 1 . .
    C C104 0.82612(19) 0.0157(2) 0.84119(11) 0.0256(8) Uani d . 1 1 . .
    H H5 0.8012 -0.0113 0.8658 0.031 Uiso calc R 1 1 . .
    C C105 0.79740(19) 0.0912(2) 0.82739(11) 0.0244(8) Uani d . 1 1 . .
    C C106 0.83441(19) 0.1305(2) 0.79074(11) 0.0240(8) Uani d . 1 1 . .
    H H6 0.8146 0.1813 0.7811 0.029 Uiso calc R 1 1 . .
    C C111 0.9409(2) 0.1396(2) 0.72901(12) 0.0274(8) Uani d . 1 1 . .
    C C131 0.9225(2) -0.1027(2) 0.83342(11) 0.0246(8) Uani d . 1 1 . .
    C C151 0.7268(2) 0.1304(2) 0.85213(12) 0.0279(8) Uani d . 1 1 . .
    C C211 0.8723(2) 0.3453(3) 0.82377(14) 0.0455(11) Uani d . 1 1 . .
    H H9 0.8856 0.3017 0.8022 0.055 Uiso calc R 1 1 . .
    H H8 0.8161 0.3366 0.8337 0.055 Uiso calc R 1 1 . .
    C C212 0.8758(3) 0.4257(3) 0.79796(15) 0.0527(12) Uani d . 1 1 . .
    H H10 0.8596 0.4701 0.8183 0.063 Uiso calc R 1 1 . .
    H H11 0.9316 0.4360 0.7878 0.063 Uiso calc R 1 1 . .
    C C213 0.81928(19) 0.4232(2) 0.75671(12) 0.0639(14) Uani d . 1 1 . .
    H H13 0.7634 0.4147 0.7672 0.077 Uiso calc R 1 1 . .
    H H12 0.8342 0.3772 0.7371 0.077 Uiso calc R 1 1 . .
    C C214 0.82376(19) 0.5032(2) 0.72833(12) 0.0888(19) Uani d R 1 1 . .
    H H14 0.8231 0.5494 0.7489 0.133 Uiso calc R 1 1 . .
    H H16 0.7775 0.5062 0.7079 0.133 Uiso calc R 1 1 . .
    H H15 0.8735 0.5038 0.7106 0.133 Uiso calc R 1 1 . .
    C C221 1.0164(2) 0.3513(3) 0.85266(15) 0.0587(14) Uani d . 1 1 . .
    H H18 1.0504 0.3435 0.8798 0.070 Uiso calc R 1 1 . .
    H H17 1.0220 0.4082 0.8432 0.070 Uiso calc R 1 1 . .
    C C222 1.0494(3) 0.2962(4) 0.81374(18) 0.0782(17) Uani d . 1 1 . .
    H H19 1.0380 0.2393 0.8212 0.094 Uiso calc R 1 1 . .
    H H20 1.0209 0.3092 0.7853 0.094 Uiso calc R 1 1 . .
    C C223 1.1379(2) 0.3062(3) 0.80653(17) 0.108(2) Uani d . 1 1 . .
    H H22 1.1662 0.2968 0.8356 0.129 Uiso calc R 1 1 . .
    H H21 1.1489 0.3622 0.7970 0.129 Uiso calc R 1 1 . .
    C C224 1.1714(2) 0.2487(3) 0.77085(17) 0.137(3) Uani d R 1 1 . .
    H H25 1.1587 0.1932 0.7793 0.205 Uiso calc R 1 1 . .
    H H24 1.2299 0.2552 0.7689 0.205 Uiso calc R 1 1 . .
    H H23 1.1472 0.2609 0.7414 0.205 Uiso calc R 1 1 . .
    C C231 0.9169(3) 0.2499(3) 0.88305(16) 0.0545(12) Uani d . 1 1 . .
    H H27 0.9338 0.2125 0.8588 0.065 Uiso calc R 1 1 . .
    H H26 0.8589 0.2408 0.8886 0.065 Uiso calc R 1 1 . .
    C C232 0.9637(3) 0.2281(3) 0.92683(17) 0.0724(16) Uani d . 1 1 . .
    H H28 1.0222 0.2279 0.9208 0.087 Uiso calc R 1 1 . .
    H H29 0.9525 0.2683 0.9507 0.087 Uiso calc R 1 1 . .
    C C233 0.9361(3) 0.1441(3) 0.94246(19) 0.132 Uani d . 1 1 . .
    H H30 0.9478 0.1044 0.9184 0.158 Uiso calc R 1 1 . .
    H H31 0.8772 0.1446 0.9475 0.158 Uiso calc R 1 1 . .
    C C234 0.9790(3) 0.1180(3) 0.98675(19) 0.172(4) Uani d R 1 1 . .
    H H32 1.0347 0.1371 0.9864 0.258 Uiso calc R 1 1 . .
    H H33 0.9785 0.0592 0.9891 0.258 Uiso calc R 1 1 . .
    H H34 0.9508 0.1411 1.0128 0.258 Uiso calc R 1 1 . .
    C C241 0.9052(2) 0.3982(3) 0.90251(14) 0.0472(11) Uani d . 1 1 . .
    H H35 0.9461 0.3962 0.9268 0.057 Uiso calc R 1 1 . .
    H H36 0.9072 0.4526 0.8889 0.057 Uiso calc R 1 1 . .
    C C242 0.8221(2) 0.3864(3) 0.92395(14) 0.0449(11) Uani d . 1 1 . .
    H H38 0.8185 0.3318 0.9372 0.054 Uiso calc R 1 1 . .
    H H37 0.7800 0.3913 0.9004 0.054 Uiso calc R 1 1 . .
    C C243 0.8077(2) 0.4499(2) 0.96125(11) 0.0593(13) Uani d . 1 1 . .
    H H39 0.8159 0.5041 0.9482 0.071 Uiso calc R 1 1 . .
    H H40 0.8481 0.4423 0.9855 0.071 Uiso calc R 1 1 . .
    C C244 0.7220(2) 0.4457(2) 0.98250(11) 0.0803(17) Uani d R 1 1 . .
    H H42 0.6815 0.4491 0.9585 0.120 Uiso calc R 1 1 . .
    H H43 0.7148 0.4906 1.0036 0.120 Uiso calc R 1 1 . .
    H H41 0.7158 0.3948 0.9988 0.120 Uiso calc R 1 1 . .
    N N1 0.92799(19) 0.3363(2) 0.86590(11) 0.0427(9) Uani d . 1 1 . .
    O O1 0.87184(14) 0.23552(16) 0.56768(8) 0.0362(6) Uani d . 1 1 . .
    O O2 0.86264(14) 0.31397(16) 0.63058(8) 0.0355(6) Uani d . 1 1 . .
    O O3 0.64976(14) 0.25944(15) 0.44788(8) 0.0305(6) Uani d . 1 1 . .
    O O4 0.53918(13) 0.32934(16) 0.46956(8) 0.0337(6) Uani d . 1 1 . .
    O O5 0.57056(17) 0.54736(18) 0.57447(10) 0.0531(6) Uani d . 1 1 . .
    O O6 0.67374(17) 0.55794(17) 0.62306(10) 0.0531(6) Uani d . 1 1 . .
    O O7 0.91524(14) 0.21258(14) 0.72211(8) 0.0295(6) Uani d . 1 1 . .
    O O8 0.99505(16) 0.10514(16) 0.70684(9) 0.0431(7) Uani d . 1 1 . .
    O O9 0.98565(14) -0.12995(15) 0.81338(8) 0.0315(6) Uani d . 1 1 . .
    O O10 0.88317(14) -0.13893(14) 0.86430(8) 0.0316(6) Uani d . 1 1 . .
    O O11 0.71941(14) 0.20737(15) 0.84644(8) 0.0329(6) Uani d . 1 1 . .
    O O12 0.68018(16) 0.09061(16) 0.87645(9) 0.0468(8) Uani d . 1 1 . .
    O O13 1.02002(12) 0.19730(13) 0.63449(7) 0.0184(5) Uani d . 1 1 . .
    H H7 1.0246 0.1607 0.6588 0.022 Uiso d R 1 1 . .
    Zn Zn1 0.95951(2) 0.15787(2) 0.580582(13) 0.02168(10) Uani d . 1 1 . .
    Zn Zn2 0.95001(2) 0.27515(2) 0.669671(12) 0.01930(10) Uani d . 1 1 . .
    Zn Zn3 1.12713(2) 0.24495(2) 0.618089(13) 0.02092(10) Uani d . 1 1 . .
    O O1W 0.1549(8) 0.1219(9) 0.8850(4) 0.083 Uani d P 0.25 1 . .
loop_
    _atom_site_aniso_label
    _atom_site_aniso_U_11
    _atom_site_aniso_U_22
    _atom_site_aniso_U_33
    _atom_site_aniso_U_12
    _atom_site_aniso_U_13
    _atom_site_aniso_U_23
    C1 0.0221(17) 0.025(2) 0.0250(18) 0.0056(15) -0.0026(14) 0.0001(15)
    C2 0.0276(19) 0.024(2) 0.0238(18) 0.0059(15) -0.0031(15) -0.0047(15)
    C3 0.0214(17) 0.0221(19) 0.0237(18) 0.0008(14) -0.0029(14) -0.0010(15)
    C4 0.0193(17) 0.025(2) 0.0261(18) 0.0038(15) -0.0005(14) 0.0023(15)
    C5 0.0257(18) 0.024(2) 0.0222(18) 0.0044(15) -0.0021(14) -0.0034(15)
    C6 0.0288(19) 0.029(2) 0.0223(18) 0.0036(16) -0.0047(15) -0.0051(16)
    C11 0.0239(18) 0.025(2) 0.0265(19) 0.0037(15) -0.0032(15) 0.0027(16)
    C31 0.0271(19) 0.0205(19) 0.0212(18) -0.0002(15) -0.0043(14) 0.0029(15)
    C51 0.039(2) 0.025(2) 0.036(2) 0.0037(17) -0.0047(17) -0.0082(17)
    C101 0.0270(18) 0.0190(19) 0.0233(18) 0.0021(14) 0.0033(14) 0.0050(15)
    C102 0.0234(18) 0.024(2) 0.0265(19) 0.0051(15) 0.0067(14) 0.0038(15)
    C103 0.0229(18) 0.0184(19) 0.0262(19) 0.0025(14) 0.0007(14) 0.0027(15)
    C104 0.0266(19) 0.022(2) 0.028(2) 0.0014(15) 0.0049(15) 0.0054(15)
    C105 0.0234(18) 0.022(2) 0.0283(19) 0.0026(14) 0.0033(14) 0.0021(16)
    C106 0.0269(18) 0.0178(19) 0.0272(19) 0.0031(14) 0.0007(15) 0.0044(15)
    C111 0.030(2) 0.023(2) 0.029(2) 0.0045(15) 0.0035(16) 0.0059(16)
    C131 0.0287(19) 0.0195(19) 0.0256(19) -0.0021(15) -0.0025(15) 0.0001(15)
    C151 0.0264(19) 0.024(2) 0.033(2) 0.0042(16) 0.0007(16) 0.0012(17)
    C211 0.041(2) 0.049(3) 0.047(3) -0.009(2) -0.005(2) -0.014(2)
    C212 0.047(3) 0.052(3) 0.059(3) -0.008(2) 0.004(2) -0.005(2)
    C213 0.058(3) 0.073(4) 0.061(3) 0.006(3) -0.001(3) -0.013(3)
    C214 0.091(4) 0.103(5) 0.072(4) 0.023(4) 0.002(3) 0.019(4)
    C221 0.037(3) 0.076(4) 0.064(3) -0.011(2) -0.005(2) -0.023(3)
    C222 0.049(3) 0.099(5) 0.087(4) -0.002(3) 0.003(3) -0.042(4)
    C223 0.062(4) 0.137(7) 0.124(5) -0.019(4) 0.031(4) -0.057(5)
    C224 0.101(5) 0.134(7) 0.175(7) -0.015(5) 0.060(5) -0.084(6)
    C231 0.060(3) 0.039(3) 0.064(3) -0.002(2) -0.015(2) -0.010(2)
    C232 0.079(4) 0.052(3) 0.087(4) 0.003(3) -0.035(3) -0.011(3)
    C233 0.202 0.067 0.127 0.015 -0.102 -0.027
    C234 0.229(9) 0.096(7) 0.191(9) 0.001(6) -0.073(7) 0.030(6)
    C241 0.055(3) 0.042(3) 0.044(3) -0.008(2) -0.008(2) -0.014(2)
    C242 0.047(3) 0.040(3) 0.048(3) 0.001(2) -0.004(2) -0.004(2)
    C243 0.078(3) 0.054(3) 0.045(3) -0.005(3) -0.002(2) -0.009(2)
    C244 0.088(4) 0.081(5) 0.072(4) 0.007(3) 0.017(3) -0.017(3)
    N1 0.0382(19) 0.041(2) 0.049(2) -0.0068(16) -0.0052(16) -0.0132(18)
    O1 0.0314(14) 0.0412(17) 0.0361(14) 0.0195(12) -0.0088(11) -0.0106(13)
    O2 0.0377(15) 0.0389(17) 0.0298(14) 0.0149(12) -0.0170(11) -0.0074(12)
    O3 0.0377(14) 0.0286(15) 0.0252(13) 0.0103(11) -0.0107(11) -0.0093(11)
    O4 0.0231(13) 0.0478(18) 0.0303(14) 0.0050(12) -0.0091(11) -0.0062(12)
    O5 0.0554(13) 0.0365(13) 0.0674(14) 0.0197(10) -0.0221(11) -0.0241(11)
    O6 0.0554(13) 0.0365(13) 0.0674(14) 0.0197(10) -0.0221(11) -0.0241(11)
    O7 0.0387(14) 0.0203(14) 0.0295(14) 0.0043(11) 0.0108(11) 0.0088(11)
    O8 0.0517(17) 0.0348(17) 0.0428(16) 0.0208(13) 0.0261(13) 0.0201(13)
    O9 0.0312(14) 0.0268(15) 0.0367(15) 0.0121(11) 0.0079(11) 0.0098(12)
    O10 0.0410(15) 0.0190(14) 0.0348(14) 0.0014(11) 0.0127(12) 0.0104(11)
    O11 0.0316(14) 0.0227(15) 0.0445(16) 0.0056(11) 0.0121(11) 0.0060(12)
    O12 0.0440(16) 0.0316(17) 0.065(2) 0.0041(13) 0.0315(14) 0.0127(15)
    O13 0.0187(11) 0.0167(12) 0.0199(11) 0.0021(9) -0.0016(9) 0.0023(10)
    Zn1 0.01888(19) 0.0196(2) 0.0266(2) -0.00071(16) 0.00158(16) -0.00610(17)
    Zn2 0.02036(19) 0.0173(2) 0.0202(2) 0.00008(16) -0.00066(15) 0.00052(16)
    Zn3 0.01865(19) 0.0210(2) 0.0231(2) 0.00059(16) -0.00087(16) -0.00463(17)
    O1W 0.083 0.087 0.079 0.064 -0.013 -0.012
_geom_special_details
;
 All esds (except the esd in the dihedral angle between two l.s. planes)
 are estimated using the full covariance matrix.  The cell esds are taken
 into account individually in the estimation of esds in distances, angles
 and torsion angles; correlations between esds in cell parameters are only
 used when they are defined by crystal symmetry.  An approximate (isotropic)
 treatment of cell esds is used for estimating esds involving l.s. planes.
;
loop_
    _geom_bond_atom_site_label_1
    _geom_bond_atom_site_label_2
    _geom_bond_site_symmetry_2
    _geom_bond_distance
    _geom_bond_publ_flag
    C1 C2 . 1.383(4) ?
    C1 C6 . 1.388(4) ?
    C1 C11 . 1.507(4) ?
    C2 C3 . 1.383(4) ?
    C2 H1 . 0.9300 ?
    C3 C4 . 1.380(4) ?
    C3 C31 . 1.492(4) ?
    C4 C5 . 1.378(4) ?
    C4 H2 . 0.9300 ?
    C5 C6 . 1.378(4) ?
    C5 C51 . 1.501(5) ?
    C6 H3 . 0.9300 ?
    C11 O1 . 1.247(4) ?
    C11 O2 . 1.251(4) ?
    C31 O3 . 1.247(4) ?
    C31 O4 . 1.251(4) ?
    C51 O6 . 1.222(4) ?
    C51 O5 . 1.257(4) ?
    C101 C102 . 1.373(4) ?
    C101 C106 . 1.382(4) ?
    C101 C111 . 1.491(4) ?
    C102 C103 . 1.383(4) ?
    C102 H4 . 0.9300 ?
    C103 C104 . 1.391(4) ?
    C103 C131 . 1.492(5) ?
    C104 C105 . 1.375(4) ?
    C104 H5 . 0.9300 ?
    C105 C106 . 1.378(4) ?
    C105 C151 . 1.498(4) ?
    C106 H6 . 0.9300 ?
    C111 O8 . 1.227(4) ?
    C111 O7 . 1.277(4) ?
    C131 O10 . 1.248(4) ?
    C131 O9 . 1.262(4) ?
    C151 O12 . 1.221(4) ?
    C151 O11 . 1.271(4) ?
    C211 C212 . 1.510(6) ?
    C211 N1 . 1.527(5) ?
    C211 H9 . 0.9700 ?
    C211 H8 . 0.9700 ?
    C212 C213 . 1.509(5) ?
    C212 H10 . 0.9700 ?
    C212 H11 . 0.9700 ?
    C213 C214 . 1.5431 ?
    C213 H13 . 0.9700 ?
    C213 H12 . 0.9700 ?
    C214 H14 . 0.9600 ?
    C214 H16 . 0.9600 ?
    C214 H15 . 0.9600 ?
    C221 N1 . 1.511(5) ?
    C221 C222 . 1.538(6) ?
    C221 H18 . 0.9700 ?
    C221 H17 . 0.9700 ?
    C222 C223 . 1.466(5) ?
    C222 H19 . 0.9700 ?
    C222 H20 . 0.9700 ?
    C223 C224 . 1.4970 ?
    C223 H22 . 0.9700 ?
    C223 H21 . 0.9700 ?
    C224 H25 . 0.9600 ?
    C224 H24 . 0.9600 ?
    C224 H23 . 0.9600 ?
    C231 N1 . 1.502(5) ?
    C231 C232 . 1.521(6) ?
    C231 H27 . 0.9700 ?
    C231 H26 . 0.9700 ?
    C232 C233 . 1.511(7) ?
    C232 H28 . 0.9700 ?
    C232 H29 . 0.9700 ?
    C233 C234 . 1.5206 ?
    C233 H30 . 0.9700 ?
    C233 H31 . 0.9700 ?
    C234 H32 . 0.9600 ?
    C234 H33 . 0.9600 ?
    C234 H34 . 0.9600 ?
    C241 C242 . 1.502(5) ?
    C241 N1 . 1.510(5) ?
    C241 H35 . 0.9700 ?
    C241 H36 . 0.9700 ?
    C242 C243 . 1.514(5) ?
    C242 H38 . 0.9700 ?
    C242 H37 . 0.9700 ?
    C243 C244 . 1.5272 ?
    C243 H39 . 0.9700 ?
    C243 H40 . 0.9700 ?
    C244 H42 . 0.9600 ?
    C244 H43 . 0.9600 ?
    C244 H41 . 0.9600 ?
    O1 Zn1 . 1.945(2) ?
    O2 Zn2 . 1.926(2) ?
    O3 Zn3 3_456 1.946(2) ?
    O4 Zn1 3_456 1.958(2) ?
    O5 Zn1 7_765 1.875(3) ?
    O7 Zn2 . 1.914(2) ?
    O9 Zn2 4_746 1.932(2) ?
    O10 Zn3 4_746 1.967(2) ?
    O11 Zn3 6_557 1.921(2) ?
    O13 Zn1 . 1.954(2) ?
    O13 Zn3 . 1.968(2) ?
    O13 Zn2 . 1.987(2) ?
    O13 H7 . 0.9259 ?
    Zn1 O5 7_755 1.875(3) ?
    Zn1 O4 3_556 1.958(2) ?
    Zn2 O9 4_756 1.932(2) ?
    Zn3 O11 6_657 1.921(2) ?
    Zn3 O3 3_556 1.946(2) ?
    Zn3 O10 4_756 1.967(2) ?
loop_
    _geom_angle_atom_site_label_1
    _geom_angle_atom_site_label_2
    _geom_angle_atom_site_label_3
    _geom_angle_site_symmetry_1
    _geom_angle_site_symmetry_3
    _geom_angle
    _geom_angle_publ_flag
    C2 C1 C6 . . 119.7(3) ?
    C2 C1 C11 . . 120.1(3) ?
    C6 C1 C11 . . 120.1(3) ?
    C1 C2 C3 . . 120.0(3) ?
    C1 C2 H1 . . 120.0 ?
    C3 C2 H1 . . 120.0 ?
    C4 C3 C2 . . 119.4(3) ?
    C4 C3 C31 . . 117.6(3) ?
    C2 C3 C31 . . 122.9(3) ?
    C5 C4 C3 . . 121.2(3) ?
    C5 C4 H2 . . 119.4 ?
    C3 C4 H2 . . 119.4 ?
    C6 C5 C4 . . 119.0(3) ?
    C6 C5 C51 . . 122.1(3) ?
    C4 C5 C51 . . 118.9(3) ?
    C5 C6 C1 . . 120.5(3) ?
    C5 C6 H3 . . 119.7 ?
    C1 C6 H3 . . 119.7 ?
    O1 C11 O2 . . 126.4(3) ?
    O1 C11 C1 . . 116.9(3) ?
    O2 C11 C1 . . 116.7(3) ?
    O3 C31 O4 . . 125.7(3) ?
    O3 C31 C3 . . 117.7(3) ?
    O4 C31 C3 . . 116.6(3) ?
    O6 C51 O5 . . 125.0(4) ?
    O6 C51 C5 . . 120.4(3) ?
    O5 C51 C5 . . 114.6(3) ?
    C102 C101 C106 . . 119.2(3) ?
    C102 C101 C111 . . 120.2(3) ?
    C106 C101 C111 . . 120.6(3) ?
    C101 C102 C103 . . 120.7(3) ?
    C101 C102 H4 . . 119.6 ?
    C103 C102 H4 . . 119.6 ?
    C102 C103 C104 . . 119.3(3) ?
    C102 C103 C131 . . 120.7(3) ?
    C104 C103 C131 . . 120.0(3) ?
    C105 C104 C103 . . 120.3(3) ?
    C105 C104 H5 . . 119.8 ?
    C103 C104 H5 . . 119.8 ?
    C104 C105 C106 . . 119.4(3) ?
    C104 C105 C151 . . 120.2(3) ?
    C106 C105 C151 . . 120.4(3) ?
    C105 C106 C101 . . 121.1(3) ?
    C105 C106 H6 . . 119.5 ?
    C101 C106 H6 . . 119.5 ?
    O8 C111 O7 . . 125.4(3) ?
    O8 C111 C101 . . 119.7(3) ?
    O7 C111 C101 . . 114.8(3) ?
    O10 C131 O9 . . 125.5(3) ?
    O10 C131 C103 . . 117.5(3) ?
    O9 C131 C103 . . 116.9(3) ?
    O12 C151 O11 . . 122.6(3) ?
    O12 C151 C105 . . 121.8(3) ?
    O11 C151 C105 . . 115.5(3) ?
    C212 C211 N1 . . 117.1(3) ?
    C212 C211 H9 . . 108.0 ?
    N1 C211 H9 . . 108.0 ?
    C212 C211 H8 . . 108.0 ?
    N1 C211 H8 . . 108.0 ?
    H9 C211 H8 . . 107.3 ?
    C213 C212 C211 . . 110.2(3) ?
    C213 C212 H10 . . 109.6 ?
    C211 C212 H10 . . 109.6 ?
    C213 C212 H11 . . 109.6 ?
    C211 C212 H11 . . 109.6 ?
    H10 C212 H11 . . 108.1 ?
    C212 C213 C214 . . 111.7(2) ?
    C212 C213 H13 . . 109.3 ?
    C214 C213 H13 . . 109.3 ?
    C212 C213 H12 . . 109.3 ?
    C214 C213 H12 . . 109.3 ?
    H13 C213 H12 . . 107.9 ?
    C213 C214 H14 . . 109.5 ?
    C213 C214 H16 . . 109.5 ?
    H14 C214 H16 . . 109.5 ?
    C213 C214 H15 . . 109.5 ?
    H14 C214 H15 . . 109.5 ?
    H16 C214 H15 . . 109.5 ?
    N1 C221 C222 . . 115.1(3) ?
    N1 C221 H18 . . 108.5 ?
    C222 C221 H18 . . 108.5 ?
    N1 C221 H17 . . 108.5 ?
    C222 C221 H17 . . 108.5 ?
    H18 C221 H17 . . 107.5 ?
    C223 C222 C221 . . 112.6(4) ?
    C223 C222 H19 . . 109.1 ?
    C221 C222 H19 . . 109.1 ?
    C223 C222 H20 . . 109.1 ?
    C221 C222 H20 . . 109.1 ?
    H19 C222 H20 . . 107.8 ?
    C222 C223 C224 . . 112.8(3) ?
    C222 C223 H22 . . 109.0 ?
    C224 C223 H22 . . 109.0 ?
    C222 C223 H21 . . 109.0 ?
    C224 C223 H21 . . 109.0 ?
    H22 C223 H21 . . 107.8 ?
    C223 C224 H25 . . 109.5 ?
    C223 C224 H24 . . 109.5 ?
    H25 C224 H24 . . 109.5 ?
    C223 C224 H23 . . 109.5 ?
    H25 C224 H23 . . 109.5 ?
    H24 C224 H23 . . 109.5 ?
    N1 C231 C232 . . 115.7(4) ?
    N1 C231 H27 . . 108.3 ?
    C232 C231 H27 . . 108.3 ?
    N1 C231 H26 . . 108.3 ?
    C232 C231 H26 . . 108.3 ?
    H27 C231 H26 . . 107.4 ?
    C233 C232 C231 . . 108.2(4) ?
    C233 C232 H28 . . 110.1 ?
    C231 C232 H28 . . 110.1 ?
    C233 C232 H29 . . 110.1 ?
    C231 C232 H29 . . 110.1 ?
    H28 C232 H29 . . 108.4 ?
    C232 C233 C234 . . 111.7(3) ?
    C232 C233 H30 . . 109.3 ?
    C234 C233 H30 . . 109.3 ?
    C232 C233 H31 . . 109.3 ?
    C234 C233 H31 . . 109.3 ?
    H30 C233 H31 . . 107.9 ?
    C233 C234 H32 . . 109.5 ?
    C233 C234 H33 . . 109.5 ?
    H32 C234 H33 . . 109.5 ?
    C233 C234 H34 . . 109.5 ?
    H32 C234 H34 . . 109.5 ?
    H33 C234 H34 . . 109.5 ?
    C242 C241 N1 . . 115.2(3) ?
    C242 C241 H35 . . 108.5 ?
    N1 C241 H35 . . 108.5 ?
    C242 C241 H36 . . 108.5 ?
    N1 C241 H36 . . 108.5 ?
    H35 C241 H36 . . 107.5 ?
    C241 C242 C243 . . 110.3(3) ?
    C241 C242 H38 . . 109.6 ?
    C243 C242 H38 . . 109.6 ?
    C241 C242 H37 . . 109.6 ?
    C243 C242 H37 . . 109.6 ?
    H38 C242 H37 . . 108.1 ?
    C242 C243 C244 . . 113.5(2) ?
    C242 C243 H39 . . 108.9 ?
    C244 C243 H39 . . 108.9 ?
    C242 C243 H40 . . 108.9 ?
    C244 C243 H40 . . 108.9 ?
    H39 C243 H40 . . 107.7 ?
    C243 C244 H42 . . 109.5 ?
    C243 C244 H43 . . 109.5 ?
    H42 C244 H43 . . 109.5 ?
    C243 C244 H41 . . 109.5 ?
    H42 C244 H41 . . 109.5 ?
    H43 C244 H41 . . 109.5 ?
    C231 N1 C241 . . 111.4(3) ?
    C231 N1 C221 . . 110.5(3) ?
    C241 N1 C221 . . 107.7(3) ?
    C231 N1 C211 . . 106.4(3) ?
    C241 N1 C211 . . 110.5(3) ?
    C221 N1 C211 . . 110.4(3) ?
    C11 O1 Zn1 . . 132.1(2) ?
    C11 O2 Zn2 . . 130.7(2) ?
    C31 O3 Zn3 . 3_456 122.5(2) ?
    C31 O4 Zn1 . 3_456 138.2(2) ?
    C51 O5 Zn1 . 7_765 119.9(2) ?
    C111 O7 Zn2 . . 121.6(2) ?
    C131 O9 Zn2 . 4_746 127.4(2) ?
    C131 O10 Zn3 . 4_746 133.2(2) ?
    C151 O11 Zn3 . 6_557 108.6(2) ?
    Zn1 O13 Zn3 . . 112.61(10) ?
    Zn1 O13 Zn2 . . 109.24(9) ?
    Zn3 O13 Zn2 . . 112.38(10) ?
    Zn1 O13 H7 . . 115.8 ?
    Zn3 O13 H7 . . 111.5 ?
    Zn2 O13 H7 . . 93.9 ?
    O5 Zn1 O1 7_755 . 114.51(12) ?
    O5 Zn1 O13 7_755 . 121.54(11) ?
    O1 Zn1 O13 . . 108.06(10) ?
    O5 Zn1 O4 7_755 3_556 101.86(11) ?
    O1 Zn1 O4 . 3_556 105.99(11) ?
    O13 Zn1 O4 . 3_556 102.85(9) ?
    O7 Zn2 O2 . . 114.97(11) ?
    O7 Zn2 O9 . 4_756 112.68(10) ?
    O2 Zn2 O9 . 4_756 106.72(11) ?
    O7 Zn2 O13 . . 103.67(9) ?
    O2 Zn2 O13 . . 109.45(9) ?
    O9 Zn2 O13 4_756 . 109.25(9) ?
    O11 Zn3 O3 6_657 3_556 111.37(10) ?
    O11 Zn3 O10 6_657 4_756 103.59(10) ?
    O3 Zn3 O10 3_556 4_756 107.81(10) ?
    O11 Zn3 O13 6_657 . 116.07(10) ?
    O3 Zn3 O13 3_556 . 112.96(9) ?
    O10 Zn3 O13 4_756 . 103.96(9) ?
loop_
    _geom_torsion_atom_site_label_1
    _geom_torsion_atom_site_label_2
    _geom_torsion_atom_site_label_3
    _geom_torsion_atom_site_label_4
    _geom_torsion_site_symmetry_1
    _geom_torsion_site_symmetry_2
    _geom_torsion_site_symmetry_3
    _geom_torsion_site_symmetry_4
    _geom_torsion
    _geom_torsion_publ_flag
    C6 C1 C2 C3 . . . . -2.9(5) ?
    C11 C1 C2 C3 . . . . 176.5(3) ?
    C1 C2 C3 C4 . . . . 1.8(5) ?
    C1 C2 C3 C31 . . . . 178.7(3) ?
    C2 C3 C4 C5 . . . . 1.2(5) ?
    C31 C3 C4 C5 . . . . -175.8(3) ?
    C3 C4 C5 C6 . . . . -3.0(5) ?
    C3 C4 C5 C51 . . . . 175.0(3) ?
    C4 C5 C6 C1 . . . . 1.8(5) ?
    C51 C5 C6 C1 . . . . -176.1(3) ?
    C2 C1 C6 C5 . . . . 1.1(5) ?
    C11 C1 C6 C5 . . . . -178.3(3) ?
    C2 C1 C11 O1 . . . . 13.4(5) ?
    C6 C1 C11 O1 . . . . -167.2(3) ?
    C2 C1 C11 O2 . . . . -167.9(3) ?
    C6 C1 C11 O2 . . . . 11.5(5) ?
    C4 C3 C31 O3 . . . . 158.8(3) ?
    C2 C3 C31 O3 . . . . -18.1(5) ?
    C4 C3 C31 O4 . . . . -20.8(5) ?
    C2 C3 C31 O4 . . . . 162.3(3) ?
    C6 C5 C51 O6 . . . . 4.0(6) ?
    C4 C5 C51 O6 . . . . -173.9(3) ?
    C6 C5 C51 O5 . . . . -177.8(3) ?
    C4 C5 C51 O5 . . . . 4.3(5) ?
    C106 C101 C102 C103 . . . . 0.5(5) ?
    C111 C101 C102 C103 . . . . 179.7(3) ?
    C101 C102 C103 C104 . . . . -0.8(5) ?
    C101 C102 C103 C131 . . . . 178.9(3) ?
    C102 C103 C104 C105 . . . . 0.4(5) ?
    C131 C103 C104 C105 . . . . -179.4(3) ?
    C103 C104 C105 C106 . . . . 0.4(5) ?
    C103 C104 C105 C151 . . . . -179.4(3) ?
    C104 C105 C106 C101 . . . . -0.8(5) ?
    C151 C105 C106 C101 . . . . 179.0(3) ?
    C102 C101 C106 C105 . . . . 0.3(5) ?
    C111 C101 C106 C105 . . . . -178.9(3) ?
    C102 C101 C111 O8 . . . . 6.6(5) ?
    C106 C101 C111 O8 . . . . -174.2(3) ?
    C102 C101 C111 O7 . . . . -172.5(3) ?
    C106 C101 C111 O7 . . . . 6.7(5) ?
    C102 C103 C131 O10 . . . . -175.2(3) ?
    C104 C103 C131 O10 . . . . 4.5(5) ?
    C102 C103 C131 O9 . . . . 4.4(5) ?
    C104 C103 C131 O9 . . . . -175.9(3) ?
    C104 C105 C151 O12 . . . . -18.6(5) ?
    C106 C105 C151 O12 . . . . 161.6(3) ?
    C104 C105 C151 O11 . . . . 160.6(3) ?
    C106 C105 C151 O11 . . . . -19.1(5) ?
    N1 C211 C212 C213 . . . . 178.2(3) ?
    C211 C212 C213 C214 . . . . -177.8(2) ?
    N1 C221 C222 C223 . . . . -172.6(4) ?
    C221 C222 C223 C224 . . . . 176.2(3) ?
    N1 C231 C232 C233 . . . . 172.1(4) ?
    C231 C232 C233 C234 . . . . -179.0(3) ?
    N1 C241 C242 C243 . . . . 177.8(3) ?
    C241 C242 C243 C244 . . . . 176.0(2) ?
    C232 C231 N1 C241 . . . . -56.5(5) ?
    C232 C231 N1 C221 . . . . 63.2(5) ?
    C232 C231 N1 C211 . . . . -176.9(4) ?
    C242 C241 N1 C231 . . . . -51.9(5) ?
    C242 C241 N1 C221 . . . . -173.2(4) ?
    C242 C241 N1 C211 . . . . 66.2(5) ?
    C222 C221 N1 C231 . . . . 61.0(5) ?
    C222 C221 N1 C241 . . . . -177.2(4) ?
    C222 C221 N1 C211 . . . . -56.5(5) ?
    C212 C211 N1 C231 . . . . -176.3(4) ?
    C212 C211 N1 C241 . . . . 62.6(5) ?
    C212 C211 N1 C221 . . . . -56.4(5) ?
    O2 C11 O1 Zn1 . . . . 8.2(6) ?
    C1 C11 O1 Zn1 . . . . -173.1(2) ?
    O1 C11 O2 Zn2 . . . . -4.1(6) ?
    C1 C11 O2 Zn2 . . . . 177.2(2) ?
    O4 C31 O3 Zn3 . . . 3_456 29.4(5) ?
    C3 C31 O3 Zn3 . . . 3_456 -150.2(2) ?
    O3 C31 O4 Zn1 . . . 3_456 -22.1(6) ?
    C3 C31 O4 Zn1 . . . 3_456 157.5(3) ?
    O6 C51 O5 Zn1 . . . 7_765 16.2(6) ?
    C5 C51 O5 Zn1 . . . 7_765 -161.9(2) ?
    O8 C111 O7 Zn2 . . . . 8.0(5) ?
    C101 C111 O7 Zn2 . . . . -172.9(2) ?
    O10 C131 O9 Zn2 . . . 4_746 -10.7(5) ?
    C103 C131 O9 Zn2 . . . 4_746 169.7(2) ?
    O9 C131 O10 Zn3 . . . 4_746 -22.6(5) ?
    C103 C131 O10 Zn3 . . . 4_746 156.9(2) ?
    O12 C151 O11 Zn3 . . . 6_557 0.4(4) ?
    C105 C151 O11 Zn3 . . . 6_557 -178.8(2) ?
    C11 O1 Zn1 O5 . . . 7_755 120.9(3) ?
    C11 O1 Zn1 O13 . . . . -18.0(4) ?
    C11 O1 Zn1 O4 . . . 3_556 -127.6(3) ?
    Zn3 O13 Zn1 O5 . . . 7_755 119.45(13) ?
    Zn2 O13 Zn1 O5 . . . 7_755 -114.94(13) ?
    Zn3 O13 Zn1 O1 . . . . -105.14(12) ?
    Zn2 O13 Zn1 O1 . . . . 20.47(13) ?
    Zn3 O13 Zn1 O4 . . . 3_556 6.67(13) ?
    Zn2 O13 Zn1 O4 . . . 3_556 132.28(11) ?
    C111 O7 Zn2 O2 . . . . 122.9(3) ?
    C111 O7 Zn2 O9 . . . 4_756 -114.6(3) ?
    C111 O7 Zn2 O13 . . . . 3.4(3) ?
    C11 O2 Zn2 O7 . . . . -105.3(3) ?
    C11 O2 Zn2 O9 . . . 4_756 129.0(3) ?
    C11 O2 Zn2 O13 . . . . 10.9(3) ?
    Zn1 O13 Zn2 O7 . . . . 104.57(11) ?
    Zn3 O13 Zn2 O7 . . . . -129.69(11) ?
    Zn1 O13 Zn2 O2 . . . . -18.56(14) ?
    Zn3 O13 Zn2 O2 . . . . 107.18(12) ?
    Zn1 O13 Zn2 O9 . . . 4_756 -135.08(11) ?
    Zn3 O13 Zn2 O9 . . . 4_756 -9.34(13) ?
    Zn1 O13 Zn3 O11 . . . 6_657 -131.35(11) ?
    Zn2 O13 Zn3 O11 . . . 6_657 104.76(12) ?
    Zn1 O13 Zn3 O3 . . . 3_556 -0.97(14) ?
    Zn2 O13 Zn3 O3 . . . 3_556 -124.86(11) ?
    Zn1 O13 Zn3 O10 . . . 4_756 115.62(11) ?
    Zn2 O13 Zn3 O10 . . . 4_756 -8.27(12) ?
loop_
    _geom_hbond_atom_site_label_D
    _geom_hbond_atom_site_label_H
    _geom_hbond_atom_site_label_A
    _geom_hbond_site_symmetry_A
    _geom_hbond_distance_DH
    _geom_hbond_distance_HA
    _geom_hbond_distance_DA
    _geom_hbond_angle_DHA
    _geom_hbond_publ_flag
    O13 H7 O8 . 0.93 1.73 2.609(3) 158 yes
data_global
_journal_date_recd_electronic     2011-10-04
_journal_date_accepted     2011-10-25
_journal_name_full     'Acta Crystallographica, Section E'
_journal_year     2011
_journal_volume     67
_journal_issue     11
_journal_page_first     m1641
_journal_page_last     m1641
_journal_paper_category     QM
_journal_coeditor_code     ZS2153
_publ_contact_author_name     'Xiao-Hong Zhu'
_publ_contact_author_address
;
  Xiao-Hong Zhu
  Faculty of Life Science and Chemical Engineering,
  Huaiyin Institute of Technology, Huaian 223003, People's Republic of China
;
_publ_contact_author_email     hgzhuxh@yeah.net
_publ_contact_author_fax     ?
_publ_contact_author_phone     ?
_publ_section_title
;\
Poly[tetra-<i>n</i>-butylammonium [(\m~5~-benzene-1,3,5-tricarboxylato)(\m~4~-\
benzene-1,3,5-tricarboxylato)-\m~3~-hydroxido-trizincate] 0.25-hydrate]
;
loop_
    _publ_author_name
    _publ_author_address
    'Xiao-Hong Zhu'
;
Faculty of Life Science and Chemical Engineering,
Huaiyin Institute of Technology, Huaian 223003, People's Republic of China
;
    'Xiao-Chun Cheng'
;
Faculty of Life Science and Chemical Engineering,
Huaiyin Institute of Technology, Huaian 223003, People's Republic of China
;
