# Supplementary material for: Poly[tetra-n-butyl­ammonium [(μ5-benzene-1,3,5-tricarboxyl­ato)(μ4-benzene-1,3,5-tricarboxyl­ato)-μ3-hydroxido-trizincate] 0.25-hydrate]
Source: Acta Crystallogr Sect E Struct Rep Online. 2011 Oct 29;67(Pt 11):m1641. doi: 10.1107/S1600536811044485 (PMC3247557; doi:10.1107/S1600536811044485)
Supplement: Supplementary file 2 [file e-67-m1641-Isup2.hkl]

# 
# h,k,l, Fc-squared, Fo-squared, sigma(Fo-squared) and status flag 
# 
data_I
_shelx_title '    2110424B_0m in Pbca' 
_shelx_refln_list_code          4 
_shelx_F_calc_maximum      584.67 
_exptl_crystal_F_000      3624.00 
_reflns_d_resolution_high  0.7458 
 
loop_ 
 _symmetry_equiv_pos_as_xyz 
 'x, y, z' 
 '-x+1/2, -y, z+1/2' 
 'x+1/2, -y+1/2, -z' 
 '-x, y+1/2, -z+1/2' 
 '-x, -y, -z' 
 'x-1/2, y, -z-1/2' 
 '-x-1/2, y-1/2, z' 
 'x, -y-1/2, z-1/2' 
 
_cell_length_a    16.2950 
_cell_length_b    16.2950 
_cell_length_c    28.9460 
_cell_angle_alpha  90.000 
_cell_angle_beta   90.000 
_cell_angle_gamma  90.000 
 
_shelx_F_squared_multiplier     1.000 
 
loop_ 
 _refln_index_h 
 _refln_index_k 
 _refln_index_l 
 _refln_F_squared_calc 
 _refln_F_squared_meas 
 _refln_F_squared_sigma 
 _refln_observed_status 
   2   0   0   149779.25   139197.39   1346.28 o 
   4   0   0    85428.18    92312.13   4122.98 o 
   6   0   0    15573.25    15494.96    451.26 o 
   8   0   0     1265.63     1366.66    177.45 o 
  10   0   0    96950.70    98132.70   1210.94 o 
  12   0   0    88343.25    84404.23   2933.77 o 
  14   0   0     9052.98     7999.15    722.81 o 
  16   0   0     3608.44     3991.72    943.52 o 
  18   0   0     3098.49     2104.68    798.79 o 
  20   0   0     1340.72     1639.09    810.01 o 
   2   1   0    15086.37    10447.80    179.28 o 
   4   1   0   246173.95   249647.23   3527.53 o 
   6   1   0   173504.77   169303.63   1753.97 o 
   8   1   0    14343.13    12752.79    384.56 o 
  10   1   0    54601.95    57814.80    956.37 o 
  12   1   0     3185.20     3524.47    338.45 o 
  14   1   0     5398.45     5356.60    452.92 o 
  16   1   0    18234.82    17261.72   1101.40 o 
  18   1   0    24445.39    25063.49   1692.38 o 
  20   1   0     2449.79     2420.57    649.26 o 
   2   2   0   187297.88   178317.47   2135.88 o 
   4   2   0     7277.81     6662.84    214.02 o 
   6   2   0     4221.91     3301.40    196.13 o 
   8   2   0    18813.95    19126.08    523.85 o 
  10   2   0    83309.30    84311.34   1234.26 o 
  12   2   0    97512.19    95606.16   1568.11 o 
  14   2   0      100.00      203.80    210.13 o 
  16   2   0     1259.92     1514.12    369.03 o 
  18   2   0      340.71      209.41    351.22 o 
  20   2   0       58.57      441.66    422.29 o 
   2   3   0    68145.69    60247.85    708.69 o 
   4   3   0    56045.72    58204.55    721.07 o 
   6   3   0    41896.15    37358.48    656.74 o 
   8   3   0      148.98      221.08    103.48 o 
  10   3   0    12793.67    12523.58    454.85 o 
  12   3   0     3474.71     3204.99    313.98 o 
  14   3   0     1040.87      684.38    417.35 o 
  16   3   0     5447.49     6310.89    648.70 o 
  18   3   0     4068.98     4719.37    769.90 o 
  20   3   0       98.05      222.82    394.14 o 
   0   4   0     4095.88     2756.51    300.67 o 
   2   4   0    13682.21    13051.76    343.70 o 
   4   4   0   140411.41   142397.30    890.51 o 
   6   4   0     2470.84     3039.62    213.27 o 
   8   4   0     2431.39     2112.53    216.36 o 
  10   4   0    12153.27    11925.39    452.44 o 
  12   4   0    15406.79    14230.97    663.81 o 
  14   4   0     4527.11     4160.25    630.65 o 
  16   4   0    11901.42    12557.46    983.17 o 
  18   4   0      336.12      294.18    364.83 o 
  20   4   0      506.46      311.92    406.87 o 
   2   5   0     9818.62     8450.10    375.22 o 
   4   5   0     7775.00     8232.87    274.31 o 
   6   5   0    17229.51    18611.66    324.70 o 
   8   5   0     4414.71     4146.41    277.54 o 
  10   5   0    26045.67    25920.50    662.30 o 
  12   5   0      373.81       53.05    170.50 o 
  14   5   0     4413.63     3677.73    604.84 o 
  16   5   0      336.26      690.45    406.13 o 
  18   5   0      223.59       48.96    281.35 o 
  20   5   0     3822.94     3883.10    780.55 o 
   0   6   0    33275.71    36371.97   1185.85 o 
   2   6   0    32075.89    30053.86    754.31 o 
   4   6   0    72541.40    73855.36    904.77 o 
   6   6   0       10.54       12.47     75.12 o 
   8   6   0    11263.63    11843.58    451.56 o 
  10   6   0     5310.80     5883.62    497.22 o 
  12   6   0      224.65      146.99    190.41 o 
  14   6   0     6235.13     5604.14    732.23 o 
  16   6   0    19127.61    19195.69   1205.71 o 
  18   6   0       88.80       50.41    282.43 o 
  20   6   0     1043.62     1154.23    556.99 o 
   2   7   0    44935.16    47833.75   1032.33 o 
   4   7   0     4175.58     4438.59    308.73 o 
   6   7   0    25336.68    24506.08    598.16 o 
   8   7   0     3653.42     3318.17    379.83 o 
  10   7   0     9528.22     8964.63    560.52 o 
  12   7   0     5488.29     6158.36    572.12 o 
  14   7   0     5965.10     6522.06    637.88 o 
  16   7   0     1311.53     1474.07    488.26 o 
  18   7   0     7326.01     7647.49   1182.48 o 
  20   7   0     3816.04     3319.59    756.81 o 
   0   8   0    47806.50    50860.18   1633.49 o 
   2   8   0    10890.91    11337.67    569.93 o 
   4   8   0    25754.37    27442.59    708.17 o 
   6   8   0      288.47      523.39    140.11 o 
   8   8   0    16209.69    16151.88    700.36 o 
  10   8   0      348.21      552.68    237.25 o 
  12   8   0     6287.43     6637.03    625.38 o 
  14   8   0      599.61      352.46    263.24 o 
  16   8   0     8919.89     8895.80   1510.64 o 
  18   8   0      104.33      195.61    382.75 o 
  20   8   0      929.34      921.32    441.34 o 
   2   9   0     3435.71     3154.40    394.85 o 
   4   9   0    18287.45    19184.96    640.67 o 
   6   9   0    81306.09    81250.35   1146.64 o 
   8   9   0     3045.02     3438.48    417.36 o 
  10   9   0     8213.46     8759.34    592.15 o 
  12   9   0     1248.47     1234.87    326.94 o 
  14   9   0      920.30     1293.74    362.36 o 
  16   9   0     3387.35     3778.84    718.08 o 
  18   9   0     2053.30     2022.88    599.61 o 
   0  10   0    39812.52    36695.07   1584.12 o 
   2  10   0    14846.37    15554.59    751.36 o 
   4  10   0    13245.67    13564.23    585.80 o 
   6  10   0      613.43      497.58    187.27 o 
   8  10   0     1023.25      892.30    268.54 o 
  10  10   0    24276.57    23590.81    951.74 o 
  12  10   0    24975.59    25992.62   1057.96 o 
  14  10   0     1747.93     1016.37    355.96 o 
  16  10   0     1434.46     1449.16    510.90 o 
  18  10   0      185.42      440.93    433.49 o 
   2  11   0     5385.11     7752.04    596.27 o 
   4  11   0    14176.90    15861.77    666.50 o 
   6  11   0    56674.92    57390.13   1205.82 o 
   8  11   0      466.93      595.17    321.49 o 
  10  11   0     2047.29     2578.44    433.61 o 
  12  11   0     1399.34     1170.04    348.41 o 
  14  11   0      952.47      983.77    372.73 o 
  16  11   0     3396.44     3047.22    942.96 o 
  18  11   0     2890.00     2818.59    719.91 o 
   0  12   0    21598.97    22528.86   1410.23 o 
   2  12   0      459.09      274.42    231.76 o 
   4  12   0    15688.02    16670.67    719.46 o 
   6  12   0      289.39      494.31    284.65 o 
   8  12   0     7349.28     7990.47    845.86 o 
  10  12   0     2802.82     3010.98    583.93 o 
  12  12   0    17705.83    16875.78    924.89 o 
  14  12   0     2793.36     2948.83    528.76 o 
  16  12   0     1809.27     1473.47    446.44 o 
  18  12   0     3227.33     2682.46   1027.66 o 
   2  13   0    14989.06    14929.41    875.61 o 
   4  13   0      166.91      178.31    205.40 o 
   6  13   0     8886.84     8396.09    799.16 o 
   8  13   0     3940.67     4212.13    663.18 o 
  10  13   0      218.81      -98.63    276.76 o 
  12  13   0     1974.36     2577.86    591.98 o 
  14  13   0     6429.42     7489.20    798.23 o 
  16  13   0       75.05      164.24    341.08 o 
   0  14   0       14.16     -131.26    302.91 o 
   2  14   0     2737.26     2947.87    517.54 o 
   4  14   0    15291.78    16453.35    791.89 o 
   6  14   0      101.33      154.58    285.73 o 
   8  14   0    19591.61    19275.04   1175.04 o 
  10  14   0     2719.57     2311.36    561.64 o 
  12  14   0       13.47      -60.14    340.11 o 
  14  14   0     1749.95     2220.45    635.41 o 
  16  14   0     3186.63     3456.09    637.23 o 
   2  15   0    26610.97    27818.23   1264.98 o 
   4  15   0    16547.52    15047.25    984.30 o 
   6  15   0     2999.64     2899.70    594.17 o 
   8  15   0    10756.87    11074.14    956.95 o 
  10  15   0     6364.93     5099.70    800.27 o 
  12  15   0     1670.52     1693.63    570.60 o 
  14  15   0     7956.74     7755.34   1042.99 o 
   0  16   0    10330.62     9993.88   1234.09 o 
   2  16   0    18029.61    18365.61   1094.72 o 
   4  16   0    14547.25    14713.85   1055.78 o 
   6  16   0     4730.66     4415.64    733.49 o 
   8  16   0    21669.34    21760.01   1336.16 o 
  10  16   0     8254.70     8504.33   1027.59 o 
  12  16   0     2998.91     2387.65    662.80 o 
  14  16   0     3318.60     3535.12    787.75 o 
   2  17   0    21840.70    24050.66   1287.97 o 
   4  17   0    20166.98    20581.52   1279.59 o 
   6  17   0     5112.36     4989.48    902.01 o 
   8  17   0     4197.77     3576.81    707.48 o 
  10  17   0    13282.46    12800.43   1319.91 o 
  12  17   0       21.13       -4.70    411.15 o 
   0  18   0      291.42      272.62    551.97 o 
   2  18   0     6745.71     7288.13    902.02 o 
   4  18   0    11974.09    11695.49   1182.42 o 
   6  18   0      190.37      560.80    430.59 o 
   8  18   0    19650.96    18503.62   1329.05 o 
  10  18   0     6777.50     4578.16    857.02 o 
   2  19   0    11698.60    11989.74   1729.97 o 
   4  19   0     1273.22     1705.28    561.09 o 
   6  19   0      149.75      142.10    402.15 o 
   8  19   0     1377.07     1110.56    551.92 o 
   0  20   0     2675.33     3449.84   1048.98 o 
   2  20   0      395.71      540.76    696.70 o 
   4  20   0     1813.40     2179.98    643.32 o 
   6  20   0       60.21     -274.31    391.51 o 
   2  21   0     2368.46     1901.97    627.50 o 
   4  21   0       32.22      -69.56    647.34 o 
   1   1   1    73546.16    66573.48    399.30 o 
   2   1   1    19971.78    16108.85    178.48 o 
   3   1   1     8994.36     7363.08    128.84 o 
   4   1   1    37706.97    38748.18    354.13 o 
   5   1   1     2129.82     2369.16     93.46 o 
   6   1   1     2344.08     2215.83     91.72 o 
   7   1   1       50.70       58.59     40.77 o 
   8   1   1      520.83      536.68     67.22 o 
   9   1   1     7368.44     7641.32    182.65 o 
  10   1   1        9.84        7.57     65.32 o 
  11   1   1     2579.28     3158.69    191.25 o 
  12   1   1      617.64      572.45    125.83 o 
  13   1   1     2075.72     1854.34    193.73 o 
  14   1   1      523.56      411.15    146.39 o 
  15   1   1     1373.92     1030.53    212.05 o 
  16   1   1        1.42      116.92    180.59 o 
  17   1   1       10.78       90.71    212.39 o 
  18   1   1      114.07      179.82    235.62 o 
  19   1   1      312.15      345.15    269.60 o 
  20   1   1      129.07     -101.31    247.34 o 
  21   1   1       62.47        2.33    273.26 o 
   0   2   1     1274.24      200.00     55.10 o 
   1   2   1    12223.06     8269.52    299.55 o 
   2   2   1      385.60      318.23     41.96 o 
   3   2   1    24774.24    26883.83    360.67 o 
   4   2   1    21845.71    21461.18    257.48 o 
   5   2   1     4472.67     4126.21    142.68 o 
   6   2   1     2161.55     2077.82    122.90 o 
   7   2   1     4628.28     4270.09    165.94 o 
   8   2   1     9553.41     9339.74    244.04 o 
   9   2   1     1755.13     2327.54    160.73 o 
  10   2   1      119.55      159.72     83.64 o 
  11   2   1     1131.44     1206.87    140.64 o 
  12   2   1       69.41      114.29    113.76 o 
  13   2   1        0.39      -11.24    119.99 o 
  14   2   1     1016.82      736.43    186.88 o 
  15   2   1     1401.23     1374.14    233.49 o 
  16   2   1     2638.00     2568.02    340.30 o 
  17   2   1      331.78      511.56    256.09 o 
  18   2   1        6.01      126.78    227.77 o 
  19   2   1     2515.67     2917.02    472.30 o 
  20   2   1       59.49      -85.30    253.18 o 
  21   2   1      861.41      740.23    345.46 o 
   1   3   1    51169.59    52289.90   1311.00 o 
   2   3   1     3116.76     3878.47    113.84 o 
   3   3   1    11986.00    14204.20    188.09 o 
   4   3   1     5642.12     6682.28    160.49 o 
   5   3   1     9985.59     9628.56    204.36 o 
   6   3   1     1065.42     1039.72     93.91 o 
   7   3   1     1696.66     1727.64    126.33 o 
   8   3   1     3159.86     3434.54    180.29 o 
   9   3   1      277.09      212.96     77.92 o 
  10   3   1      278.88      227.45     87.98 o 
  11   3   1    10921.84    11076.99    321.47 o 
  12   3   1     3715.76     3879.31    265.26 o 
  13   3   1     8584.19     9191.84    526.12 o 
  14   3   1      258.75      206.56    163.35 o 
  15   3   1     6723.78     7163.07    514.27 o 
  16   3   1       18.20      -14.29    155.71 o 
  17   3   1     1116.15     1086.51    275.48 o 
  18   3   1     1048.53     1062.33    320.68 o 
  19   3   1       17.40       63.13    250.57 o 
  20   3   1      449.99      482.18    311.20 o 
  21   3   1       34.30       11.20    291.06 o 
   0   4   1     6143.83     6648.38    497.56 o 
   1   4   1    61810.64    65890.00    725.28 o 
   2   4   1      651.23     1263.64     98.63 o 
   3   4   1      489.10     1075.82     81.42 o 
   4   4   1     3131.66     3357.00    113.44 o 
   5   4   1       37.01       89.24     41.87 o 
   6   4   1     1632.39     1316.35    109.42 o 
   7   4   1      906.06     1101.62    108.67 o 
   8   4   1     3552.34     3136.78    176.65 o 
   9   4   1      220.83      255.13     84.02 o 
  10   4   1     3632.03     3682.96    218.36 o 
  11   4   1      331.20      312.43    104.66 o 
  12   4   1       45.27      151.34    109.96 o 
  13   4   1      289.70      566.43    208.20 o 
  14   4   1      894.70      919.39    252.47 o 
  15   4   1     1358.70     1452.61    308.99 o 
  16   4   1     1897.63     1915.31    318.17 o 
  17   4   1       56.26      214.50    189.86 o 
  18   4   1      857.43      966.21    287.27 o 
  19   4   1     1286.59     1368.64    372.01 o 
  20   4   1     1144.91     1212.85    369.61 o 
  21   4   1      862.84     1199.30    397.91 o 
   1   5   1     4298.67     5380.57    221.30 o 
   2   5   1     4566.54     3996.03    194.13 o 
   3   5   1     6267.43     7196.09    186.31 o 
   4   5   1     4432.99     4145.01    146.62 o 
   5   5   1      178.72      183.82     51.65 o 
   6   5   1    10733.41    11518.31    185.66 o 
   7   5   1      598.83      772.22     99.84 o 
   8   5   1     2789.93     2591.17    173.02 o 
   9   5   1     5440.84     5344.51    235.59 o 
  10   5   1     4823.78     4773.71    241.38 o 
  11   5   1     1550.65     1665.24    189.78 o 
  12   5   1     1248.45     1430.68    209.92 o 
  13   5   1      105.72       74.61    137.37 o 
  14   5   1      906.64      785.92    244.57 o 
  15   5   1       42.45     -115.14    184.57 o 
  16   5   1      168.74       58.16    218.58 o 
  17   5   1     2021.19     1997.29    338.72 o 
  18   5   1      123.35      152.26    223.88 o 
  19   5   1      100.63       54.29    256.80 o 
  20   5   1      566.34      659.36    332.52 o 
  21   5   1      427.84      376.93    332.87 o 
   0   6   1     2271.37     2264.50    272.48 o 
   1   6   1     6995.64     8019.69    347.99 o 
   2   6   1     3899.17     3145.69    206.04 o 
   3   6   1    17874.06    18025.85    350.76 o 
   4   6   1     3129.37     3109.49    156.90 o 
   5   6   1     5638.77     4791.56    174.97 o 
   6   6   1       15.90      164.34     61.58 o 
   7   6   1     9397.26     9890.67    252.35 o 
   8   6   1    12976.67    13244.62    321.31 o 
   9   6   1    10066.15     9875.53    295.83 o 
  10   6   1    21464.25    21243.25    489.66 o 
  11   6   1      425.06      455.20    149.14 o 
  12   6   1     6413.22     6316.24    390.21 o 
  13   6   1      359.44      208.52    151.67 o 
  14   6   1     2268.41     2485.30    369.10 o 
  15   6   1     1461.21     1718.32    348.24 o 
  16   6   1        7.78      -39.25    202.39 o 
  17   6   1     2765.44     3003.64    454.84 o 
  18   6   1     3944.67     4006.88    463.25 o 
  19   6   1       28.90       12.59    230.08 o 
  20   6   1     5545.09     5833.95    661.97 o 
   1   7   1     3029.95     2972.19    233.69 o 
   2   7   1    33953.19    36304.52    639.34 o 
   3   7   1    56109.00    58752.45    729.91 o 
   4   7   1    24949.18    25606.89    423.14 o 
   5   7   1     2786.22     2552.98    161.19 o 
   6   7   1    22887.44    22232.03    367.32 o 
   7   7   1     5398.83     4572.96    191.19 o 
   8   7   1    28121.33    29803.42    625.99 o 
   9   7   1    25930.05    26736.75    543.15 o 
  10   7   1     5691.44     5025.47    347.12 o 
  11   7   1    14199.61    14154.00    499.70 o 
  12   7   1      298.57      338.78    155.90 o 
  13   7   1     5315.66     5531.10    399.92 o 
  14   7   1     7432.23     7420.74    471.91 o 
  15   7   1     1608.37     1642.78    338.41 o 
  16   7   1     6188.75     6527.10    620.67 o 
  17   7   1     1263.50     1095.30    335.32 o 
  18   7   1      684.26      823.71    319.01 o 
  19   7   1     2196.63     2210.66    402.53 o 
  20   7   1      174.09      155.31    303.96 o 
   0   8   1     8858.61     6969.78    470.41 o 
   1   8   1    33137.55    34208.36    674.35 o 
   2   8   1    23563.28    24070.19    568.52 o 
   3   8   1    27765.65    28438.31    609.04 o 
   4   8   1     8390.63     8439.14    295.46 o 
   5   8   1    25388.17    26006.19    458.35 o 
   6   8   1     1945.26     2108.88    158.53 o 
   7   8   1    20514.20    19753.84    372.68 o 
   8   8   1    39373.54    41319.13    765.70 o 
   9   8   1    13127.81    13511.64    471.60 o 
  10   8   1    49974.00    49819.57    892.41 o 
  11   8   1     2022.33     1945.94    251.67 o 
  12   8   1     5943.45     5834.28    412.37 o 
  13   8   1     6479.15     6927.63    458.08 o 
  14   8   1     3149.36     2826.35    326.67 o 
  15   8   1     7870.47     8099.00    657.78 o 
  16   8   1        9.47       14.20    222.58 o 
  17   8   1     3700.92     3885.53    511.19 o 
  18   8   1     2052.29     1943.66    416.42 o 
  19   8   1     1085.78     1040.01    335.91 o 
  20   8   1     2325.83     2725.21    509.75 o 
   1   9   1    59189.05    60922.08    952.82 o 
   2   9   1     5638.20     4638.52    323.06 o 
   3   9   1    32820.00    34229.88    712.60 o 
   4   9   1     6505.17     7198.09    294.31 o 
   5   9   1     3605.05     3610.60    246.04 o 
   6   9   1    28332.72    27757.44    504.14 o 
   7   9   1     5439.99     6253.48    359.18 o 
   8   9   1    19898.82    18992.80    554.26 o 
   9   9   1    48158.91    49212.85    894.00 o 
  10   9   1     1124.11     1295.95    214.18 o 
  11   9   1     3555.31     4087.87    351.64 o 
  12   9   1     2136.50     2547.50    294.98 o 
  13   9   1     7104.59     7331.16    480.13 o 
  14   9   1     7267.73     8225.53    525.11 o 
  15   9   1     4108.74     3954.75    395.77 o 
  16   9   1     8523.91     8934.39    728.08 o 
  17   9   1      505.31      395.93    291.66 o 
  18   9   1     3069.01     3302.15    511.42 o 
  19   9   1     3114.00     2581.48    489.36 o 
   0  10   1      865.37      786.03    259.25 o 
   1  10   1       82.01       40.26    116.84 o 
   2  10   1    24059.88    24481.04    653.94 o 
   3  10   1     5650.10     5220.19    362.75 o 
   4  10   1    13308.97    14592.52    428.74 o 
   5  10   1    14323.53    15238.87    436.93 o 
   6  10   1       51.76        3.88     98.56 o 
   7  10   1     9900.15     9646.58    457.62 o 
   8  10   1    10660.04    11379.24    459.54 o 
   9  10   1      548.77      627.66    175.96 o 
  10  10   1     2651.57     2268.47    273.65 o 
  11  10   1      102.12      -18.36    140.31 o 
  12  10   1     5863.05     5574.58    430.64 o 
  13  10   1     2200.22     2176.13    303.25 o 
  14  10   1     5051.10     4722.47    422.82 o 
  15  10   1     2197.16     2371.37    339.27 o 
  16  10   1      178.27       85.26    248.09 o 
  17  10   1     2115.98     2173.21    429.57 o 
  18  10   1     1289.05     1290.49    387.68 o 
  19  10   1      161.60       25.59    291.14 o 
   1  11   1     3895.51     3672.52    341.07 o 
   2  11   1      665.27      618.77    182.67 o 
   3  11   1     9648.81     9095.84    445.94 o 
   4  11   1     5759.78     5700.72    335.85 o 
   5  11   1      401.61      389.66    136.76 o 
   6  11   1     4891.25     5257.90    321.03 o 
   7  11   1     1362.37     1024.92    247.13 o 
   8  11   1       18.58       97.52    164.11 o 
   9  11   1      992.66     1015.82    210.98 o 
  10  11   1     1018.09     1096.55    223.03 o 
  11  11   1      350.35      402.71    189.15 o 
  12  11   1     2930.77     2801.93    330.86 o 
  13  11   1     1211.36     1656.38    289.94 o 
  14  11   1     4661.86     4575.19    430.46 o 
  15  11   1      906.13     1005.65    269.56 o 
  16  11   1     1841.37     1686.51    391.61 o 
  17  11   1      363.37      244.90    293.40 o 
  18  11   1      926.86      992.60    371.93 o 
   0  12   1     3197.05     3009.27    474.31 o 
   1  12   1      565.09      675.67    204.81 o 
   2  12   1     5701.72     5475.04    427.86 o 
   3  12   1      544.35      441.40    190.82 o 
   4  12   1     4214.59     4188.09    317.44 o 
   5  12   1      564.26      875.03    183.62 o 
   6  12   1      319.58      370.33    201.43 o 
   7  12   1      141.72      293.14    197.07 o 
   8  12   1     3316.55     3586.48    416.79 o 
   9  12   1      311.93      553.83    230.81 o 
  10  12   1      238.35      247.71    195.44 o 
  11  12   1     2266.86     2223.39    308.89 o 
  12  12   1       75.90      194.00    188.19 o 
  13  12   1      636.52      437.65    213.64 o 
  14  12   1       14.59       52.89    199.02 o 
  15  12   1        5.21      -44.88    202.69 o 
  16  12   1      269.43      220.03    237.77 o 
  17  12   1        8.81       31.47    272.65 o 
  18  12   1     1132.62      864.84    542.54 o 
   1  13   1     3542.48     3118.89    353.04 o 
   2  13   1     3728.76     4242.47    406.37 o 
   3  13   1      141.88       58.46    166.39 o 
   4  13   1     1241.67     1433.28    223.83 o 
   5  13   1      224.62      109.38    143.02 o 
   6  13   1       69.93       42.31    178.39 o 
   7  13   1     5561.41     5761.24    521.94 o 
   8  13   1        0.58      -57.95    181.53 o 
   9  13   1      462.94      391.92    237.21 o 
  10  13   1      698.06      605.00    264.48 o 
  11  13   1     2853.88     2690.06    419.90 o 
  12  13   1     2473.89     2258.41    363.71 o 
  13  13   1     1379.26     1844.50    321.73 o 
  14  13   1     2883.47     3041.76    388.56 o 
  15  13   1       32.42       93.74    214.81 o 
  16  13   1      707.44      812.81    287.61 o 
  17  13   1     1021.50      851.01    366.31 o 
   0  14   1       46.12      181.41    269.89 o 
   1  14   1     1130.90      877.70    249.63 o 
   2  14   1      187.46       14.75    173.96 o 
   3  14   1      530.94      442.17    225.23 o 
   4  14   1     1470.49     1282.93    230.26 o 
   5  14   1     3353.41     2878.54    392.32 o 
   6  14   1     3519.08     3362.07    424.98 o 
   7  14   1      465.85      790.87    270.93 o 
   8  14   1     1896.94     2144.16    372.37 o 
   9  14   1     1198.66     1134.76    315.69 o 
  10  14   1      476.25      252.48    236.15 o 
  11  14   1     1548.36     1303.75    339.48 o 
  12  14   1      216.79       86.85    258.26 o 
  13  14   1      237.46      515.11    301.51 o 
  14  14   1       24.57      137.28    273.09 o 
  15  14   1      131.57       84.34    260.54 o 
  16  14   1        2.62       17.47    273.34 o 
   1  15   1     5078.79     5262.17    489.30 o 
   2  15   1     2349.33     1871.29    333.01 o 
   3  15   1      660.80      501.73    244.89 o 
   4  15   1      869.65     1038.02    226.25 o 
   5  15   1      720.22      650.58    259.97 o 
   6  15   1       44.20      106.09    213.49 o 
   7  15   1     4884.45     4397.40    502.22 o 
   8  15   1      825.26      670.55    287.83 o 
   9  15   1      333.17      275.99    256.48 o 
  10  15   1      412.99      213.58    257.73 o 
  11  15   1     1529.62     1465.84    369.27 o 
  12  15   1      540.64      427.13    293.96 o 
  13  15   1     1228.91     1211.90    371.42 o 
  14  15   1     1872.57     2175.33    474.30 o 
  15  15   1       22.59       75.45    307.97 o 
   0  16   1     1090.34     1430.97    457.55 o 
   1  16   1        5.50      -44.45    205.77 o 
   2  16   1      182.39      332.07    238.85 o 
   3  16   1     1169.71      855.93    282.55 o 
   4  16   1     2470.02     2323.46    390.01 o 
   5  16   1      493.63      691.69    284.58 o 
   6  16   1     1461.46     1264.32    330.29 o 
   7  16   1      310.93      220.01    252.34 o 
   8  16   1     8324.76     7765.31    678.49 o 
   9  16   1     2045.85     1933.70    398.65 o 
  10  16   1     1270.16     1012.54    344.21 o 
  11  16   1       75.20       89.76    272.79 o 
  12  16   1      206.79       90.77    279.72 o 
  13  16   1      625.31      662.28    345.33 o 
  14  16   1       25.00     -121.95    289.71 o 
   1  17   1      223.37      225.36    254.04 o 
   2  17   1     5275.10     4894.86    517.81 o 
   3  17   1     4953.15     4593.17    454.19 o 
   4  17   1     5046.71     3766.99    489.89 o 
   5  17   1     1013.37     1051.94    328.47 o 
   6  17   1      134.69       45.97    235.28 o 
   7  17   1     1755.63     1570.73    379.95 o 
   8  17   1       50.16      106.34    252.05 o 
   9  17   1       29.06      107.95    265.34 o 
  10  17   1      964.68      838.44    345.66 o 
  11  17   1     1089.90      980.39    364.47 o 
  12  17   1      277.83       -8.67    288.03 o 
  13  17   1      102.81      234.78    327.51 o 
   0  18   1      940.03     1001.91    486.46 o 
   1  18   1      359.78      172.98    259.98 o 
   2  18   1     3180.55     2958.61    457.74 o 
   3  18   1     5634.02     5263.74    585.52 o 
   4  18   1     2929.91     2505.41    438.68 o 
   5  18   1     1923.84     1715.93    389.80 o 
   6  18   1      143.31       44.91    253.59 o 
   7  18   1     1730.00     1837.01    412.63 o 
   8  18   1      986.85      773.01    332.42 o 
   9  18   1     1514.40     1524.07    412.36 o 
  10  18   1       16.19      201.31    296.00 o 
  11  18   1       10.47       28.96    294.62 o 
   1  19   1     3260.70     3330.84    559.73 o 
   2  19   1     1062.15      949.20    534.54 o 
   3  19   1     2982.02     3416.01    510.05 o 
   4  19   1     1220.04     1811.22    409.59 o 
   5  19   1     1356.53      914.70    345.73 o 
   6  19   1      142.02      311.83    301.27 o 
   7  19   1     1312.19     1133.98    365.95 o 
   8  19   1      352.18       28.18    272.98 o 
   9  19   1     2170.44     1818.16    437.23 o 
  10  19   1      441.11     1029.90    742.70 o 
   0  20   1       82.96      -15.47    409.06 o 
   1  20   1     1022.71      666.73    342.25 o 
   2  20   1      658.66      471.33    370.95 o 
   3  20   1     2293.04     1832.95    428.33 o 
   4  20   1     1172.01     1024.42    369.31 o 
   5  20   1      303.42      407.82    320.82 o 
   6  20   1        2.82      -68.41    279.61 o 
   7  20   1      220.76       92.19    303.17 o 
   1  21   1      151.37      396.57    490.26 o 
   2  21   1      181.29      101.53    306.26 o 
   3  21   1      956.77      744.74    367.50 o 
   4  21   1        0.91      -87.31    466.03 o 
   1   0   2    53587.72    38795.27    577.78 o 
   2   0   2    16163.40    18206.62    224.55 o 
   3   0   2      183.73       63.01     34.26 o 
   4   0   2     2679.75     2312.65    111.25 o 
   5   0   2   122469.79   119417.55   2044.54 o 
   6   0   2       59.89      130.30     59.99 o 
   7   0   2   126812.80   123893.55   2403.23 o 
   8   0   2     8635.18     8325.87    263.90 o 
   9   0   2    20857.04    22544.67    438.01 o 
  10   0   2     8836.34    10298.22    324.36 o 
  11   0   2    31955.45    32143.78    756.94 o 
  12   0   2     6828.87     7273.71    435.44 o 
  13   0   2     1698.52     2297.13    300.08 o 
  14   0   2     2283.69     2624.58    393.88 o 
  15   0   2     6996.65     6859.53    625.99 o 
  16   0   2     3380.56     2799.68    567.51 o 
  17   0   2    29066.33    27003.57   1400.97 o 
  18   0   2     1457.76     1454.06    488.35 o 
  19   0   2    13700.54    15283.62   1600.39 o 
  20   0   2      478.15      582.41    457.27 o 
  21   0   2      344.87      580.45    475.62 o 
   1   1   2   252086.44   236551.53   2815.50 o 
   2   1   2    20010.22    22205.06    327.89 o 
   3   1   2      127.51       18.66     25.35 o 
   4   1   2      185.54      240.81     43.59 o 
   5   1   2      881.29     1023.91     67.79 o 
   6   1   2     3367.12     3818.17    116.37 o 
   7   1   2    13799.64    14370.81    211.97 o 
   8   1   2     1747.15     1671.73    100.89 o 
   9   1   2      332.38      211.91     57.91 o 
  10   1   2     2012.03     2013.79    133.82 o 
  11   1   2   112455.69   114017.52   1226.84 o 
  12   1   2     3382.99     3274.87    249.80 o 
  13   1   2    31958.12    31449.09    585.57 o 
  14   1   2     1084.15     1102.61    187.56 o 
  15   1   2      345.60      389.41    168.91 o 
  16   1   2      543.32      519.98    214.11 o 
  17   1   2     3259.78     3126.08    447.86 o 
  18   1   2       39.02      -87.14    212.02 o 
  19   1   2       52.87      128.36    252.45 o 
  20   1   2      608.55      869.11    346.85 o 
  21   1   2      812.33      489.50    327.65 o 
   0   2   2     3254.96     3504.49    168.56 o 
   1   2   2     2395.02     2890.11     99.42 o 
   2   2   2      851.08      987.25     54.75 o 
   3   2   2      257.14       83.81     33.67 o 
   4   2   2     6226.97     6471.90    127.88 o 
   5   2   2    71048.73    68092.75    655.79 o 
   6   2   2     4223.85     4718.88    132.77 o 
   7   2   2    62970.17    65681.78    721.88 o 
   8   2   2    13408.64    14619.08    298.16 o 
   9   2   2     4213.11     4453.13    169.19 o 
  10   2   2      572.13      539.19    104.37 o 
  11   2   2     8699.58     8212.86    278.07 o 
  12   2   2        8.11       57.49     99.63 o 
  13   2   2       71.17      105.92    130.17 o 
  14   2   2      592.03      686.88    176.86 o 
  15   2   2     5000.58     5324.75    403.31 o 
  16   2   2      486.48      452.97    210.61 o 
  17   2   2    19224.39    20617.99    771.00 o 
  18   2   2      272.48      445.70    267.99 o 
  19   2   2     5402.29     5419.43    603.07 o 
  20   2   2      563.14      394.61    305.43 o 
  21   2   2     1810.52     1999.02    451.85 o 
   1   3   2    78402.68    90998.48    668.16 o 
   2   3   2     1262.43     1651.81     84.51 o 
   3   3   2    56735.01    60996.42    509.38 o 
   4   3   2    44023.43    44116.09    388.13 o 
   5   3   2    19125.76    18686.01    234.03 o 
   6   3   2     7484.42     7976.63    164.52 o 
   7   3   2    15399.36    16784.78    304.47 o 
   8   3   2      901.02      865.72    103.66 o 
   9   3   2     1288.81     1207.47    126.28 o 
  10   3   2      158.27      111.27     79.88 o 
  11   3   2    50120.39    48923.37    635.36 o 
  12   3   2     1022.08      949.47    158.39 o 
  13   3   2     8112.95     9018.23    416.73 o 
  14   3   2      661.98      668.75    226.15 o 
  15   3   2     5715.63     5280.77    449.27 o 
  16   3   2      382.04      366.00    190.70 o 
  17   3   2     3519.53     4028.75    430.11 o 
  18   3   2      737.86      623.79    290.60 o 
  19   3   2       34.82       -3.54    248.53 o 
  20   3   2      171.86      301.81    285.45 o 
  21   3   2        1.41      129.28    290.81 o 
   0   4   2     9509.19     8880.15    404.44 o 
   1   4   2       86.42       29.57     58.65 o 
   2   4   2    10710.16     9885.57    305.33 o 
   3   4   2       34.39       76.00     40.62 o 
   4   4   2     4575.27     4645.23    131.40 o 
   5   4   2    10680.13    10617.23    195.15 o 
   6   4   2     6823.06     6591.74    161.42 o 
   7   4   2     9831.46     9269.40    239.52 o 
   8   4   2    27245.04    27942.33    423.42 o 
   9   4   2    29923.72    30275.96    465.85 o 
  10   4   2    11145.25    10910.87    307.77 o 
  11   4   2    13044.80    13677.11    397.26 o 
  12   4   2     4106.93     3895.22    274.29 o 
  13   4   2      631.61      792.39    230.61 o 
  14   4   2     5644.57     5825.70    512.82 o 
  15   4   2       56.22       45.78    167.59 o 
  16   4   2      459.33      568.69    226.87 o 
  17   4   2     2609.24     2586.51    369.41 o 
  18   4   2      195.44      240.16    227.95 o 
  19   4   2        6.31       83.15    260.29 o 
  20   4   2      687.88      883.96    344.35 o 
  21   4   2     4088.27     4770.96    618.12 o 
   1   5   2    14699.46    15801.13    364.10 o 
   2   5   2     4188.63     4424.19    205.14 o 
   3   5   2    74683.06    79662.47    705.18 o 
   4   5   2    15503.86    14917.35    260.64 o 
   5   5   2    32042.66    31475.65    344.23 o 
   6   5   2    19548.02    19070.22    257.55 o 
   7   5   2    12650.93    11904.67    226.52 o 
   8   5   2     3832.09     4088.04    200.60 o 
   9   5   2      408.46      366.17     94.09 o 
  10   5   2     4232.18     4067.65    261.76 o 
  11   5   2     2822.65     3292.29    250.48 o 
  12   5   2      230.87      174.44    134.13 o 
  13   5   2       49.41      179.40    145.13 o 
  14   5   2      750.37      648.65    241.38 o 
  15   5   2    20907.23    21844.89    856.65 o 
  16   5   2     1598.14     1890.34    327.52 o 
  17   5   2     5675.50     5509.40    511.35 o 
  18   5   2      484.16      725.46    272.14 o 
  19   5   2      482.67      437.61    267.28 o 
  20   5   2      903.99      877.91    348.58 o 
  21   5   2      653.81      681.00    506.39 o 
   0   6   2     9449.30     8711.68    440.65 o 
   1   6   2    26618.56    28909.32    534.04 o 
   2   6   2    19449.32    20131.34    447.34 o 
   3   6   2    15045.15    13604.97    310.15 o 
   4   6   2    20787.47    21322.02    339.04 o 
   5   6   2    11586.81    12647.62    265.18 o 
   6   6   2      500.81      562.46     84.26 o 
   7   6   2      854.36      653.10     96.86 o 
   8   6   2     8667.94     8057.13    296.36 o 
   9   6   2    21296.21    21011.71    472.73 o 
  10   6   2     4422.05     3869.16    266.69 o 
  11   6   2    10476.60     9501.64    360.29 o 
  12   6   2     3949.46     3898.44    319.33 o 
  13   6   2     4512.02     4255.06    350.43 o 
  14   6   2     4444.49     4387.81    468.88 o 
  15   6   2      535.83      433.45    238.81 o 
  16   6   2     2088.79     2055.10    374.10 o 
  17   6   2     1309.09     1266.30    305.39 o 
  18   6   2      218.25      137.48    223.46 o 
  19   6   2     1439.20     1341.17    339.21 o 
  20   6   2     2371.92     1990.31    442.82 o 
   1   7   2     1948.70     1728.31    187.43 o 
   2   7   2     3040.60     3533.16    241.56 o 
   3   7   2    16363.56    16532.48    418.04 o 
   4   7   2     1904.09     2533.92    171.08 o 
   5   7   2    11723.00    11240.41    274.95 o 
   6   7   2     1278.30     1230.57    120.20 o 
   7   7   2    12253.61    12814.70    279.39 o 
   8   7   2     1581.06     1592.14    195.64 o 
   9   7   2     2067.85     1997.41    198.55 o 
  10   7   2     1536.08     1386.75    182.18 o 
  11   7   2     1881.72     1706.97    231.28 o 
  12   7   2      264.93      387.30    160.91 o 
  13   7   2      142.79      157.70    155.25 o 
  14   7   2     2047.43     2293.23    288.33 o 
  15   7   2    14244.14    13968.72    724.57 o 
  16   7   2      658.24      594.06    274.87 o 
  17   7   2     5509.37     6914.05    751.67 o 
  18   7   2      658.71      526.52    272.42 o 
  19   7   2      815.41      653.80    292.75 o 
  20   7   2      343.61      157.45    274.99 o 
   0   8   2    17309.58    20491.26    754.80 o 
   1   8   2    58023.75    62146.45    905.73 o 
   2   8   2      811.81      920.45    162.01 o 
   3   8   2    17324.12    19458.14    466.49 o 
   4   8   2     6198.91     7024.47    274.43 o 
   5   8   2    35229.37    34107.40    523.18 o 
   6   8   2        0.88       10.32     69.97 o 
   7   8   2     9667.38    10253.93    280.09 o 
   8   8   2     2825.80     2973.74    267.14 o 
   9   8   2     5672.28     6068.25    378.47 o 
  10   8   2      149.44      144.24    137.49 o 
  11   8   2      158.39      156.66    140.17 o 
  12   8   2      694.14      698.03    189.48 o 
  13   8   2      915.65     1154.06    229.21 o 
  14   8   2      287.19      324.56    180.15 o 
  15   8   2      331.48      290.90    238.35 o 
  16   8   2      125.95       -6.22    220.28 o 
  17   8   2     2204.76     2163.34    417.85 o 
  18   8   2     1334.57     1422.57    370.77 o 
  19   8   2     1033.42      825.73    311.72 o 
  20   8   2       49.56       26.48    347.46 o 
   1   9   2    25437.29    25728.21    632.24 o 
   2   9   2     4801.26     5279.69    334.09 o 
   3   9   2     4437.26     5012.08    321.02 o 
   4   9   2     1131.81     1418.98    168.99 o 
   5   9   2    20357.50    20894.35    472.59 o 
   6   9   2      277.80      174.21    100.35 o 
   7   9   2     5627.50     6268.94    367.50 o 
   8   9   2      984.68      918.48    182.90 o 
   9   9   2     7595.15     7371.32    411.73 o 
  10   9   2     5185.00     4915.58    367.77 o 
  11   9   2    33335.52    32943.59    783.59 o 
  12   9   2     3956.95     3460.00    338.01 o 
  13   9   2    12015.37    11382.37    519.81 o 
  14   9   2        7.10       15.11    169.37 o 
  15   9   2     2021.15     2144.85    313.16 o 
  16   9   2      331.94      204.59    247.50 o 
  17   9   2     1743.35     1667.88    385.64 o 
  18   9   2       16.36     -113.60    245.19 o 
  19   9   2      472.44      441.39    323.56 o 
   0  10   2    34121.59    35281.71   1103.44 o 
   1  10   2     2171.45     2126.63    254.93 o 
   2  10   2     5870.42     6252.48    373.61 o 
   3  10   2     1847.53     1695.02    235.01 o 
   4  10   2      254.30      185.13    111.49 o 
   5  10   2    42834.07    46634.07    736.36 o 
   6  10   2       39.92      -23.44     97.45 o 
   7  10   2    48027.79    47756.13    953.25 o 
   8  10   2     2097.19     2541.35    274.42 o 
   9  10   2     6059.17     5790.00    401.41 o 
  10  10   2      538.71      708.14    190.14 o 
  11  10   2       95.12       44.65    148.14 o 
  12  10   2      305.90      256.20    176.22 o 
  13  10   2     8607.25     7545.45    506.12 o 
  14  10   2      196.84       -0.39    179.21 o 
  15  10   2       18.71       21.60    190.93 o 
  16  10   2      797.95      595.02    297.59 o 
  17  10   2     7199.92     7007.20    684.13 o 
  18  10   2      261.53      329.81    298.94 o 
  19  10   2     1639.42     1990.90    533.52 o 
   1  11   2    10586.06     9354.27    455.12 o 
   2  11   2       16.74        5.98    129.83 o 
   3  11   2     2783.02     2299.33    281.18 o 
   4  11   2     8719.29     8856.29    370.55 o 
   5  11   2     1357.88     1644.73    204.78 o 
   6  11   2     6886.73     7198.23    412.63 o 
   7  11   2     3173.94     3074.51    365.92 o 
   8  11   2       96.06      134.40    179.82 o 
   9  11   2      448.37      346.03    180.45 o 
  10  11   2       82.63      112.65    149.70 o 
  11  11   2    15820.88    16216.14    606.99 o 
  12  11   2       96.21       56.88    167.54 o 
  13  11   2    14046.93    14523.05    608.72 o 
  14  11   2       75.96      159.25    197.36 o 
  15  11   2       64.29        0.60    191.24 o 
  16  11   2     1178.57     1156.57    321.72 o 
  17  11   2      608.61      514.29    306.14 o 
  18  11   2      174.43      492.98    327.95 o 
   0  12   2    13657.15    14086.25    816.77 o 
   1  12   2     5863.44     5679.32    438.92 o 
   2  12   2     8301.84     7794.36    455.47 o 
   3  12   2    11757.06    12036.85    533.99 o 
   4  12   2      750.03      709.97    183.16 o 
   5  12   2    22077.62    21844.80    576.63 o 
   6  12   2        0.07      -21.63    153.41 o 
   7  12   2     4595.88     5087.76    477.22 o 
   8  12   2        4.39       49.80    176.08 o 
   9  12   2      512.50      420.71    220.99 o 
  10  12   2     6373.71     5921.29    486.18 o 
  11  12   2     1093.11     1538.29    299.83 o 
  12  12   2     1675.66     1787.33    288.72 o 
  13  12   2     4446.15     4192.45    412.01 o 
  14  12   2      198.17      241.35    210.83 o 
  15  12   2      544.96      374.91    231.61 o 
  16  12   2      223.72      179.62    230.93 o 
  17  12   2     3208.72     3169.35    520.11 o 
  18  12   2        1.06     -254.78    397.78 o 
   1  13   2      383.60      343.03    190.31 o 
   2  13   2        5.88      -50.59    159.72 o 
   3  13   2     4489.16     4932.30    428.05 o 
   4  13   2     1823.28     1832.59    243.05 o 
   5  13   2     3636.92     3319.37    304.95 o 
   6  13   2      896.98      689.03    241.87 o 
   7  13   2    16234.55    17379.06    748.18 o 
   8  13   2        5.66      115.44    200.24 o 
   9  13   2     1887.53     1576.63    329.45 o 
  10  13   2      442.93      353.23    244.55 o 
  11  13   2     3002.34     3021.75    438.08 o 
  12  13   2      311.27      236.25    222.51 o 
  13  13   2     2687.79     2991.75    416.75 o 
  14  13   2      147.98      170.74    220.82 o 
  15  13   2     1572.29     1451.02    315.78 o 
  16  13   2     1549.49     1518.52    331.72 o 
  17  13   2       51.03       -7.87    335.52 o 
   0  14   2     8789.25     8946.29    751.20 o 
   1  14   2     5607.26     5288.51    470.84 o 
   2  14   2      141.77      309.23    202.65 o 
   3  14   2    18319.75    18434.03    707.31 o 
   4  14   2      470.30      400.71    171.41 o 
   5  14   2       31.17        5.23    179.85 o 
   6  14   2      333.38      405.04    220.13 o 
   7  14   2     1558.26     1660.58    328.52 o 
   8  14   2      216.07      168.29    225.15 o 
   9  14   2     1099.02     1331.66    329.62 o 
  10  14   2     1405.60     1484.88    344.77 o 
  11  14   2       21.16      139.85    244.70 o 
  12  14   2      709.92      534.91    302.83 o 
  13  14   2     2324.12     2140.26    424.61 o 
  14  14   2       32.81      -16.66    263.93 o 
  15  14   2     2366.48     2398.83    419.47 o 
  16  14   2      228.93      329.57    297.04 o 
   1  15   2     1407.92     1254.29    291.24 o 
   2  15   2      580.98      697.68    257.74 o 
   3  15   2    11591.32    11366.87    602.44 o 
   4  15   2      572.63      659.96    207.05 o 
   5  15   2     3263.18     3477.59    446.82 o 
   6  15   2      456.43      644.05    266.48 o 
   7  15   2    10228.70     8958.97    687.81 o 
   8  15   2      874.21      665.09    277.91 o 
   9  15   2    12701.94    12372.73    724.53 o 
  10  15   2     1877.04     1490.86    358.65 o 
  11  15   2      487.82      543.44    302.12 o 
  12  15   2      224.47      106.17    264.19 o 
  13  15   2     1177.91     1319.45    380.43 o 
  14  15   2      195.55      362.82    330.05 o 
  15  15   2     6306.70     7769.77    752.74 o 
   0  16   2      383.30      187.44    331.31 o 
   1  16   2     5578.49     5920.49    543.51 o 
   2  16   2        4.12       67.39    216.21 o 
   3  16   2    17605.40    18221.72    697.60 o 
   4  16   2     1045.49      867.36    284.51 o 
   5  16   2     7168.67     6714.29    608.08 o 
   6  16   2     2211.11     1725.75    364.07 o 
   7  16   2     3053.63     3470.93    476.61 o 
   8  16   2      141.62     -117.19    227.11 o 
   9  16   2    18341.03    17783.08    880.46 o 
  10  16   2      687.69      705.97    312.07 o 
  11  16   2     1426.87     1401.04    377.14 o 
  12  16   2       35.07      -56.90    266.30 o 
  13  16   2     4285.52     4289.04    581.39 o 
  14  16   2      178.99      231.04    318.37 o 
   1  17   2     2217.39     2497.28    401.16 o 
   2  17   2      100.77      144.19    242.02 o 
   3  17   2    15055.21    16648.14    777.56 o 
   4  17   2      157.95     -156.11    198.73 o 
   5  17   2     3569.20     3511.56    554.34 o 
   6  17   2       30.69      -13.21    223.73 o 
   7  17   2    10930.70    10775.21    807.25 o 
   8  17   2       68.22      131.95    254.76 o 
   9  17   2    21249.16    22074.00   1001.56 o 
  10  17   2        7.23      -97.66    258.58 o 
  11  17   2      677.59      773.78    343.93 o 
  12  17   2       15.85      -81.07    279.15 o 
  13  17   2      201.76      185.97    375.70 o 
   0  18   2      172.38      -14.09    335.67 o 
   1  18   2     9641.53     9050.53    699.70 o 
   2  18   2      232.65       65.64    252.99 o 
   3  18   2    11217.93    11166.97    784.94 o 
   4  18   2       56.73      159.07    244.01 o 
   5  18   2     1098.45     1328.66    372.84 o 
   6  18   2      542.16      224.73    272.09 o 
   7  18   2     1656.70     1394.23    378.05 o 
   8  18   2      167.05      -10.97    259.71 o 
   9  18   2     4956.45     4558.27    583.39 o 
  10  18   2        5.85     -147.63    268.13 o 
  11  18   2      854.60      880.07    375.31 o 
   1  19   2        3.62      -19.37    274.33 o 
   2  19   2        4.74        7.57    387.89 o 
   3  19   2     4225.71     4449.35    559.58 o 
   4  19   2     1132.01      977.78    338.27 o 
   5  19   2      533.69      295.72    291.71 o 
   6  19   2     1777.88     1595.52    406.26 o 
   7  19   2     5645.19     5740.44    646.80 o 
   8  19   2     1217.22      742.95    349.68 o 
   9  19   2     1624.21     1295.31    404.87 o 
  10  19   2      876.33     1013.07    779.72 o 
   0  20   2     4734.80     4315.14    904.25 o 
   1  20   2     1508.37     1717.95    418.29 o 
   2  20   2      645.17      397.60    366.72 o 
   3  20   2     3518.32     3208.41    514.76 o 
   4  20   2        9.98      137.95    281.48 o 
   5  20   2       59.69       80.29    300.08 o 
   6  20   2      104.80      299.27    319.54 o 
   7  20   2      347.98      239.61    314.57 o 
   1  21   2      386.82      182.55    485.12 o 
   2  21   2      558.39      536.06    335.07 o 
   3  21   2      268.67      104.98    298.06 o 
   4  21   2     2108.00     1512.31    654.07 o 
   1   1   3     3057.96     5316.96     96.70 o 
   2   1   3     9139.43     5493.97     93.80 o 
   3   1   3    11700.86    13578.83    166.30 o 
   4   1   3       27.54       52.85     32.86 o 
   5   1   3     7259.96     7193.90    152.73 o 
   6   1   3     2885.39     2869.86    109.59 o 
   7   1   3      311.31      382.63     59.40 o 
   8   1   3    13250.84    12898.46    248.03 o 
   9   1   3     2775.61     3022.23    146.72 o 
  10   1   3     2722.99     2679.39    153.27 o 
  11   1   3       35.34      129.65     83.25 o 
  12   1   3      517.80      795.32    149.63 o 
  13   1   3     1413.98     1435.39    213.78 o 
  14   1   3     1554.88     1603.91    213.11 o 
  15   1   3       41.95      -36.15    131.59 o 
  16   1   3     1793.57     1348.84    276.62 o 
  17   1   3        1.56      -49.74    201.89 o 
  18   1   3      578.69      550.05    285.28 o 
  19   1   3      506.31      261.96    264.91 o 
  20   1   3     1028.27     1031.34    359.90 o 
  21   1   3        3.74       84.85    291.16 o 
   0   2   3     1900.35     6276.58    238.69 o 
   1   2   3      853.63      399.13     45.00 o 
   2   2   3    73008.33    73877.76    525.93 o 
   3   2   3    58375.57    62030.52    591.07 o 
   4   2   3    15787.88    14964.03    169.01 o 
   5   2   3     3684.12     3679.30    114.21 o 
   6   2   3     7902.35     8564.75    183.10 o 
   7   2   3    15412.39    16748.01    258.74 o 
   8   2   3     9290.23    10073.68    218.73 o 
   9   2   3       19.67       84.75     68.01 o 
  10   2   3    14505.29    14525.59    319.67 o 
  11   2   3       25.91       78.94     81.04 o 
  12   2   3    27988.32    27946.45    642.27 o 
  13   2   3     1197.70     1014.60    192.28 o 
  14   2   3     8644.53     8056.10    444.62 o 
  15   2   3      193.41      191.43    152.59 o 
  16   2   3     1306.24     1280.89    274.21 o 
  17   2   3      823.75      870.22    260.36 o 
  18   2   3      850.71      667.83    298.09 o 
  19   2   3      249.02      199.28    265.76 o 
  20   2   3      140.96       99.79    268.80 o 
  21   2   3        7.25       23.77    282.82 o 
   1   3   3      883.94      660.01     76.24 o 
   2   3   3    27092.76    31463.97    284.71 o 
   3   3   3      280.68      599.29     57.46 o 
   4   3   3    50377.26    54606.97    611.18 o 
   5   3   3     1155.07      884.15     71.79 o 
   6   3   3    20265.87    18483.34    254.40 o 
   7   3   3     1904.40     2324.28    117.30 o 
   8   3   3     6420.32     6013.60    171.50 o 
   9   3   3     8398.59     8073.34    250.10 o 
  10   3   3     9561.95    10095.32    290.97 o 
  11   3   3     7275.30     7591.51    303.57 o 
  12   3   3      775.28      892.60    156.38 o 
  13   3   3     2280.53     2229.81    253.70 o 
  14   3   3     4273.50     4297.08    393.99 o 
  15   3   3      461.47      228.03    182.91 o 
  16   3   3     3299.54     4027.12    453.53 o 
  17   3   3        4.99        8.73    188.96 o 
  18   3   3     5966.59     5804.68    529.28 o 
  19   3   3     1892.68     1902.71    406.23 o 
  20   3   3     2132.49     2747.68    480.94 o 
  21   3   3      959.53     1144.33    391.98 o 
   0   4   3    26715.05    21559.26    553.32 o 
   1   4   3       33.78      134.01     65.15 o 
   2   4   3    50561.62    48886.72    573.05 o 
   3   4   3    23618.45    27330.13    319.94 o 
   4   4   3    18626.25    19666.27    270.56 o 
   5   4   3     3217.45     2913.51    146.66 o 
   6   4   3      425.35      769.21     76.53 o 
   7   4   3     7036.87     5934.44    164.88 o 
   8   4   3      447.86      465.93     88.79 o 
   9   4   3    12798.48    13075.58    313.56 o 
  10   4   3     4654.84     4556.58    269.69 o 
  11   4   3       40.91       16.05     92.97 o 
  12   4   3    18755.86    18638.98    479.12 o 
  13   4   3     3806.91     4064.93    324.18 o 
  14   4   3     7185.20     7298.24    504.20 o 
  15   4   3     1327.27     1316.17    270.44 o 
  16   4   3     1725.17     1525.98    295.72 o 
  17   4   3      125.15       53.33    195.71 o 
  18   4   3       14.79       97.36    213.96 o 
  19   4   3        2.49       53.32    245.80 o 
  20   4   3      309.94      238.27    287.84 o 
  21   4   3        0.24       70.51    294.32 o 
   1   5   3    17962.25    16826.01    383.45 o 
   2   5   3     1439.78     1378.69    129.29 o 
   3   5   3      618.96      660.34    102.83 o 
   4   5   3      149.27      230.11     57.66 o 
   5   5   3     1521.89     1549.61    104.32 o 
   6   5   3     5305.51     5127.15    153.81 o 
   7   5   3      798.80      726.16     83.45 o 
   8   5   3     1077.01     1109.04    120.04 o 
   9   5   3    16341.13    16151.14    408.02 o 
  10   5   3      658.37      762.80    138.52 o 
  11   5   3     4496.68     4623.97    292.78 o 
  12   5   3      863.54      807.59    159.66 o 
  13   5   3     2134.97     2450.80    269.18 o 
  14   5   3      211.68      205.79    188.56 o 
  15   5   3     1457.82     1406.36    276.06 o 
  16   5   3      618.20      687.41    243.18 o 
  17   5   3     3128.36     3321.60    415.05 o 
  18   5   3     1363.00     1413.50    322.94 o 
  19   5   3     2622.26     2261.21    388.10 o 
  20   5   3      125.60        1.77    268.97 o 
  21   5   3     2031.09     2434.83    709.81 o 
   0   6   3    15141.94    16980.77    601.67 o 
   1   6   3    11520.91    11590.93    351.95 o 
   2   6   3     1418.96     1538.70    165.53 o 
   3   6   3    39362.62    37805.64    513.87 o 
   4   6   3     7071.23     7597.71    215.39 o 
   5   6   3    28313.30    28624.58    434.68 o 
   6   6   3       52.12       14.64     52.09 o 
   7   6   3    15443.84    16328.14    268.86 o 
   8   6   3     4908.81     4540.11    199.89 o 
   9   6   3     7476.82     7549.12    303.87 o 
  10   6   3      569.40      346.24    123.34 o 
  11   6   3        3.47       -5.63    103.60 o 
  12   6   3      121.16        5.85    126.99 o 
  13   6   3    10173.43    10514.23    458.72 o 
  14   6   3      180.45      200.07    179.72 o 
  15   6   3     2406.82     2446.95    382.52 o 
  16   6   3     2410.64     2453.37    405.77 o 
  17   6   3       15.53      -11.42    205.69 o 
  18   6   3       95.87     -141.28    202.91 o 
  19   6   3        2.78      -43.46    228.80 o 
  20   6   3      130.20      288.14    268.85 o 
   1   7   3     2301.23     2045.54    203.75 o 
   2   7   3     9181.05     9427.94    350.21 o 
   3   7   3    17583.96    17667.35    419.49 o 
   4   7   3    11859.28    10939.59    290.99 o 
   5   7   3     1433.37     1509.65    132.44 o 
   6   7   3      931.89      877.88    108.36 o 
   7   7   3    13285.43    13598.50    293.77 o 
   8   7   3     7933.53     7901.79    309.72 o 
   9   7   3    10655.74    11149.08    371.90 o 
  10   7   3     6661.16     6687.82    339.24 o 
  11   7   3    12086.02    11738.28    456.50 o 
  12   7   3     1857.99     2367.30    266.74 o 
  13   7   3      602.84      683.86    193.09 o 
  14   7   3      691.43      599.75    196.52 o 
  15   7   3      621.09      447.88    244.73 o 
  16   7   3      448.24      698.30    283.61 o 
  17   7   3      554.88      689.40    299.60 o 
  18   7   3     3811.53     3990.97    477.64 o 
  19   7   3     1961.19     1930.96    386.77 o 
  20   7   3     1201.72     1201.72    357.87 o 
   0   8   3    18977.95    19199.58    739.25 o 
   1   8   3    18696.59    21573.23    550.69 o 
   2   8   3    29342.52    28440.66    624.25 o 
   3   8   3    19514.84    18670.89    461.17 o 
   4   8   3     8376.74     7406.50    282.15 o 
   5   8   3    11776.07    12203.49    325.42 o 
   6   8   3     1899.47     2018.89    159.96 o 
   7   8   3    12092.47    11453.81    298.27 o 
   8   8   3     2863.78     3145.23    274.39 o 
   9   8   3     4331.60     4068.37    318.28 o 
  10   8   3     3810.03     3501.23    303.46 o 
  11   8   3        3.16       72.94    133.52 o 
  12   8   3     2882.67     2659.87    295.59 o 
  13   8   3     8672.11     9087.92    476.25 o 
  14   8   3     6361.91     5675.42    435.22 o 
  15   8   3     7142.66     7300.05    629.85 o 
  16   8   3     5650.36     5258.37    558.12 o 
  17   8   3     3357.59     2859.42    461.01 o 
  18   8   3       47.78       12.51    231.34 o 
  19   8   3      337.51      314.57    270.18 o 
  20   8   3     1120.73     1376.57    485.38 o 
   1   9   3    18086.07    19756.21    566.67 o 
   2   9   3    32901.30    33344.28    718.38 o 
   3   9   3     2095.18     2378.96    228.95 o 
   4   9   3     6927.93     7791.89    309.81 o 
   5   9   3      331.45      510.53    124.96 o 
   6   9   3     6593.33     6854.09    278.97 o 
   7   9   3     7612.90     7801.62    370.65 o 
   8   9   3    10454.01    10070.71    419.46 o 
   9   9   3    14894.29    14770.47    510.40 o 
  10   9   3      193.99      204.35    143.29 o 
  11   9   3     2538.99     2786.70    301.35 o 
  12   9   3      913.46      713.17    197.79 o 
  13   9   3     1257.66     1111.66    236.65 o 
  14   9   3       27.26     -114.63    159.10 o 
  15   9   3       35.87      -13.92    178.31 o 
  16   9   3     1510.28     1478.16    360.84 o 
  17   9   3     1925.87     2148.03    426.36 o 
  18   9   3     2313.17     2479.79    463.02 o 
  19   9   3     1669.13     1675.23    381.10 o 
   0  10   3      161.51       84.49    185.11 o 
   1  10   3     7872.19     8665.47    412.19 o 
   2  10   3     4912.02     5555.13    363.15 o 
   3  10   3     9998.23    10504.49    407.37 o 
   4  10   3     3686.67     3665.49    269.31 o 
   5  10   3    13994.24    14985.74    436.38 o 
   6  10   3       60.77       28.81    102.53 o 
   7  10   3     9582.35     9414.33    453.26 o 
   8  10   3    13546.69    12644.82    528.67 o 
   9  10   3     2250.62     2299.66    267.95 o 
  10  10   3       13.87       58.01    139.73 o 
  11  10   3     2874.40     2821.70    314.14 o 
  12  10   3       92.50      -12.50    154.42 o 
  13  10   3     6966.22     7111.35    490.52 o 
  14  10   3     2826.70     2852.00    341.91 o 
  15  10   3     6528.60     6720.42    505.80 o 
  16  10   3      769.89      652.58    301.56 o 
  17  10   3     2540.82     2251.74    437.26 o 
  18  10   3       51.64       25.75    266.80 o 
  19  10   3       22.63     -296.35    382.12 o 
   1  11   3     9469.78    10247.15    475.76 o 
   2  11   3     1204.25     1142.74    219.41 o 
   3  11   3    15030.61    15496.90    565.28 o 
   4  11   3     3507.68     4172.46    300.94 o 
   5  11   3     1370.29     1446.09    198.32 o 
   6  11   3     1030.32      975.48    202.46 o 
   7  11   3     1077.45     1426.01    273.56 o 
   8  11   3       87.37       58.92    149.98 o 
   9  11   3    12624.69    13164.03    575.07 o 
  10  11   3       26.57       49.00    144.99 o 
  11  11   3     1402.37     1279.09    246.32 o 
  12  11   3      763.22      498.75    206.14 o 
  13  11   3     1338.57     1261.85    259.94 o 
  14  11   3       14.98       57.63    193.50 o 
  15  11   3      149.29       69.93    198.90 o 
  16  11   3       24.20      152.14    235.81 o 
  17  11   3     1009.06      790.18    337.79 o 
  18  11   3      293.23       49.17    286.81 o 
   0  12   3    30191.32    29484.05   1139.14 o 
   1  12   3      561.37      592.25    197.86 o 
   2  12   3     4165.15     4133.64    385.25 o 
   3  12   3     9737.58     9885.03    494.15 o 
   4  12   3        8.89       10.44    119.50 o 
   5  12   3    15316.29    15374.82    494.51 o 
   6  12   3      106.23      179.79    177.76 o 
   7  12   3      374.17      519.51    219.11 o 
   8  12   3      163.02      217.11    198.18 o 
   9  12   3     1604.53     1712.68    325.00 o 
  10  12   3     2462.91     2682.18    353.00 o 
  11  12   3        1.37       55.39    184.61 o 
  12  12   3     3638.77     3447.71    375.68 o 
  13  12   3     4342.34     3571.51    391.24 o 
  14  12   3      601.79      690.71    247.69 o 
  15  12   3     4335.86     4518.29    455.52 o 
  16  12   3        0.28      -79.24    211.29 o 
  17  12   3     1751.97     1578.75    416.40 o 
  18  12   3      252.99      250.18    678.75 o 
   1  13   3     5449.72     5293.40    449.19 o 
   2  13   3     3957.52     3625.93    379.02 o 
   3  13   3     8312.44     8291.74    483.77 o 
   4  13   3     5528.33     5633.81    379.58 o 
   5  13   3     2749.74     2793.28    282.58 o 
   6  13   3    11335.02    10307.55    581.55 o 
   7  13   3     3073.54     2503.04    371.61 o 
   8  13   3     9428.99     9338.49    615.57 o 
   9  13   3     8328.90     9387.00    655.11 o 
  10  13   3     1492.28     1423.98    332.97 o 
  11  13   3     3080.63     3639.89    475.51 o 
  12  13   3     1270.35     1287.22    306.19 o 
  13  13   3      570.61      355.85    242.31 o 
  14  13   3      257.94      104.14    206.92 o 
  15  13   3      387.97      442.03    245.11 o 
  16  13   3     1470.23     1461.26    333.96 o 
  17  13   3       10.36      134.38    428.89 o 
   0  14   3    19311.96    21070.69   1579.07 o 
   1  14   3      638.01      731.69    237.50 o 
   2  14   3     3040.74     2835.70    362.62 o 
   3  14   3     4394.18     4506.84    397.27 o 
   4  14   3      449.06      721.09    197.17 o 
   5  14   3     3486.90     3427.41    418.22 o 
   6  14   3     3903.70     4085.11    460.23 o 
   7  14   3     3035.12     3006.14    419.05 o 
   8  14   3      460.14      632.22    262.84 o 
   9  14   3       52.32      -15.24    211.76 o 
  10  14   3     7342.37     6968.53    629.45 o 
  11  14   3        0.69      118.57    235.18 o 
  12  14   3     9969.39     9190.99    737.99 o 
  13  14   3     1498.27     1410.58    382.16 o 
  14  14   3     2952.73     3161.01    498.66 o 
  15  14   3     5105.87     4759.26    539.69 o 
  16  14   3      123.55      110.93    268.69 o 
   1  15   3     4017.76     4028.12    440.71 o 
   2  15   3       67.32      -80.58    191.76 o 
   3  15   3     2493.92     2995.51    347.89 o 
   4  15   3     4444.24     4944.47    397.97 o 
   5  15   3      382.91      653.37    268.04 o 
   6  15   3     7125.44     7083.24    607.54 o 
   7  15   3     5424.26     5425.83    550.79 o 
   8  15   3     4864.16     4372.75    511.48 o 
   9  15   3     5062.68     4638.89    537.56 o 
  10  15   3      569.34      316.35    277.35 o 
  11  15   3     2561.36     2375.39    435.90 o 
  12  15   3      136.98       17.84    260.01 o 
  13  15   3      240.91      105.87    276.05 o 
  14  15   3       24.24       18.47    284.06 o 
  15  15   3       48.60      -61.93    293.14 o 
   0  16   3     2176.83     1979.55    503.21 o 
   1  16   3      347.27      530.17    267.60 o 
   2  16   3      949.42      975.45    284.96 o 
   3  16   3     5468.88     5364.16    467.90 o 
   4  16   3     2229.24     2400.05    394.89 o 
   5  16   3      402.07      140.79    225.08 o 
   6  16   3      160.77      318.53    241.35 o 
   7  16   3      814.42      774.42    292.55 o 
   8  16   3        5.74       21.03    243.77 o 
   9  16   3      793.10      854.74    323.69 o 
  10  16   3     1591.74     1204.31    412.08 o 
  11  16   3     1122.63      694.47    332.04 o 
  12  16   3     1101.98      832.27    357.59 o 
  13  16   3     2181.05     2294.46    468.21 o 
  14  16   3      154.63       49.84    311.08 o 
   1  17   3      936.11     1244.03    328.04 o 
   2  17   3      412.06      343.07    263.05 o 
   3  17   3     2178.34     2044.58    387.00 o 
   4  17   3       78.56      -77.21    216.76 o 
   5  17   3      883.67      747.84    298.20 o 
   6  17   3       59.74      174.22    238.41 o 
   7  17   3      488.13      629.58    300.48 o 
   8  17   3      493.92      621.00    303.27 o 
   9  17   3     2736.74     2656.28    463.94 o 
  10  17   3     3751.86     3051.67    505.07 o 
  11  17   3      140.19      -51.32    271.82 o 
  12  17   3      242.43      210.88    316.69 o 
  13  17   3       38.10       57.49    357.93 o 
   0  18   3      301.04      278.83    397.77 o 
   1  18   3      681.77      729.04    303.70 o 
   2  18   3     2573.56     3000.38    451.11 o 
   3  18   3     2076.23     1831.75    454.24 o 
   4  18   3     4941.88     4854.54    569.72 o 
   5  18   3       66.81      104.79    255.52 o 
   6  18   3       26.86       89.23    254.74 o 
   7  18   3      103.15      103.04    262.16 o 
   8  18   3     4780.25     5176.45    615.16 o 
   9  18   3      239.65      183.82    305.96 o 
  10  18   3     1666.48     1649.53    422.97 o 
  11  18   3      353.84      464.27    336.35 o 
  12  18   3      328.20      157.07    580.02 o 
   1  19   3      373.54       73.46    274.94 o 
   2  19   3     2598.34     2929.51    480.49 o 
   3  19   3      166.22      354.61    287.65 o 
   4  19   3     1575.66     1333.68    374.06 o 
   5  19   3      188.00      118.36    271.08 o 
   6  19   3     1868.48     1857.93    417.59 o 
   7  19   3        8.55      156.08    285.50 o 
   8  19   3     3896.37     3617.93    553.07 o 
   9  19   3        3.70      159.94    304.38 o 
  10  19   3     1297.97     1312.62    831.33 o 
   0  20   3       12.13      -12.85    399.41 o 
   1  20   3      531.97      615.84    336.18 o 
   2  20   3     1567.82     1358.17    456.82 o 
   3  20   3       95.04      202.74    305.06 o 
   4  20   3     1937.93     2217.67    460.06 o 
   5  20   3      421.89      627.58    345.67 o 
   6  20   3      111.64      241.25    316.96 o 
   7  20   3       84.44     -106.59    286.41 o 
   1  21   3      346.92      463.53    509.91 o 
   2  21   3      787.67      855.07    427.78 o 
   3  21   3      145.85      115.03    310.92 o 
   4  21   3       97.04     -113.23    482.70 o 
   0   0   4   291856.84   344932.03   3054.93 o 
   1   0   4    48236.65    49176.79    463.77 o 
   2   0   4    13076.87    11982.20    191.46 o 
   3   0   4    11458.89    10172.92    205.98 o 
   4   0   4    21564.47    23290.28    336.07 o 
   5   0   4     2055.38     2000.79    133.53 o 
   6   0   4      332.73      474.83     86.68 o 
   7   0   4    14395.10    15440.44    341.04 o 
   8   0   4    10894.08    11279.55    315.22 o 
   9   0   4     4280.09     3979.07    244.32 o 
  10   0   4    14938.84    13649.83    442.15 o 
  11   0   4     4409.52     4424.53    434.85 o 
  12   0   4    40295.68    40257.96   1076.35 o 
  13   0   4     4518.91     4584.17    401.51 o 
  14   0   4      551.68      250.29    218.82 o 
  15   0   4     2894.63     2721.83    422.34 o 
  16   0   4     5309.32     5792.23    617.40 o 
  17   0   4       14.58      -21.12    282.77 o 
  18   0   4      116.32      138.35    349.43 o 
  19   0   4      294.32      456.22    401.31 o 
  20   0   4     2993.51     3308.02    719.93 o 
  21   0   4     2521.71     2817.16    713.27 o 
   1   1   4       12.11       44.68     22.56 o 
   2   1   4       78.54      928.01     52.09 o 
   3   1   4    56933.90    58793.34    345.16 o 
   4   1   4    11382.99    12708.28    180.08 o 
   5   1   4     4263.74     4619.87    123.17 o 
   6   1   4    49714.78    47091.68    474.45 o 
   7   1   4    36071.98    35439.00    355.02 o 
   8   1   4    16385.51    16142.49    271.69 o 
   9   1   4       38.80       35.39     53.85 o 
  10   1   4    16757.58    16472.87    333.42 o 
  11   1   4     4041.26     3856.26    227.64 o 
  12   1   4     3562.83     3983.23    275.91 o 
  13   1   4     5408.15     6460.68    393.58 o 
  14   1   4      439.18      377.75    162.69 o 
  15   1   4      895.02      930.58    209.44 o 
  16   1   4     5766.55     5925.66    488.05 o 
  17   1   4     2732.94     2594.55    363.20 o 
  18   1   4    16463.14    16047.07    815.83 o 
  19   1   4     2359.17     2090.85    478.04 o 
  20   1   4      305.52      678.12    324.71 o 
  21   1   4      263.54      254.71    299.40 o 
   0   2   4   184508.25   180029.52   3142.44 o 
   1   2   4    28611.31    30827.22    292.88 o 
   2   2   4    28326.79    26251.95    248.72 o 
   3   2   4   169572.11   176883.06   1676.03 o 
   4   2   4     6414.92     5514.26    131.70 o 
   5   2   4     6563.99     7051.62    136.70 o 
   6   2   4      459.67      395.04     53.17 o 
   7   2   4     6091.23     6068.23    147.31 o 
   8   2   4    16873.70    15345.64    267.65 o 
   9   2   4       69.16       31.33     58.66 o 
  10   2   4     5739.00     6080.63    200.53 o 
  11   2   4     6568.20     7429.47    259.13 o 
  12   2   4    38361.68    36979.38    657.42 o 
  13   2   4     6362.21     6774.55    412.50 o 
  14   2   4      577.48      395.36    163.84 o 
  15   2   4     5220.05     5418.07    401.49 o 
  16   2   4     6861.66     6561.76    516.22 o 
  17   2   4      209.45      157.14    195.90 o 
  18   2   4       71.95      -81.08    220.67 o 
  19   2   4        1.51      171.68    251.28 o 
  20   2   4     1467.31     1451.76    388.54 o 
  21   2   4      610.48      730.09    351.62 o 
   1   3   4      166.02      166.13     47.66 o 
   2   3   4      129.48      761.66     73.56 o 
   3   3   4    43892.04    45069.64    362.34 o 
   4   3   4     1447.07     1035.57     76.99 o 
   5   3   4      210.30      167.64     46.87 o 
   6   3   4    38203.10    37391.48    351.25 o 
   7   3   4    62635.05    68186.49    736.19 o 
   8   3   4     1542.19     1783.80    123.43 o 
   9   3   4    18736.89    18743.22    309.99 o 
  10   3   4    24742.53    24855.43    436.74 o 
  11   3   4     8659.39     8919.13    309.44 o 
  12   3   4      144.39      -12.35     97.24 o 
  13   3   4     4966.94     4580.45    348.17 o 
  14   3   4     4809.31     4750.61    368.39 o 
  15   3   4      391.66      534.66    207.57 o 
  16   3   4     4249.87     4227.38    433.14 o 
  17   3   4       17.40      -28.76    182.44 o 
  18   3   4     4448.27     4559.24    483.24 o 
  19   3   4     3036.14     3126.81    485.96 o 
  20   3   4      330.64      540.95    323.17 o 
  21   3   4     1707.56     1702.32    433.09 o 
   0   4   4    24444.38    20714.90    663.60 o 
   1   4   4    33978.52    36091.76    518.01 o 
   2   4   4    13085.21    13620.18    292.25 o 
   3   4   4    28494.18    26594.21    306.60 o 
   4   4   4    37200.93    38351.52    371.74 o 
   5   4   4    39369.45    36327.92    378.31 o 
   6   4   4     2709.73     2726.35    104.85 o 
   7   4   4    31828.90    30126.92    366.40 o 
   8   4   4    17277.80    16981.64    281.94 o 
   9   4   4    21075.85    20936.25    385.73 o 
  10   4   4     3539.26     4016.58    258.32 o 
  11   4   4        7.74      -55.85     92.83 o 
  12   4   4    13593.40    14150.44    430.47 o 
  13   4   4     5717.35     5044.52    333.36 o 
  14   4   4      999.62     1045.08    238.90 o 
  15   4   4     5490.45     6039.78    485.43 o 
  16   4   4     7673.50     7850.34    569.81 o 
  17   4   4     4564.34     4978.16    482.99 o 
  18   4   4      247.90      367.58    236.72 o 
  19   4   4     2836.86     2912.50    420.31 o 
  20   4   4      540.58      392.37    311.33 o 
  21   4   4      329.75      372.31    455.60 o 
   1   5   4    23751.03    24187.36    467.45 o 
   2   5   4    14214.56    15311.58    311.75 o 
   3   5   4    59152.61    58490.13    554.60 o 
   4   5   4     1020.75     1158.82    101.08 o 
   5   5   4     7801.31     8426.34    199.09 o 
   6   5   4    18720.21    20632.29    309.71 o 
   7   5   4    19069.14    18030.90    333.34 o 
   8   5   4     1599.15     1816.68    123.09 o 
   9   5   4    28285.53    26722.81    520.69 o 
  10   5   4    20325.43    18844.00    482.06 o 
  11   5   4    20403.63    21319.83    507.89 o 
  12   5   4        6.78       -3.12    108.85 o 
  13   5   4    19757.98    20423.93    593.62 o 
  14   5   4     7907.22     6935.49    557.88 o 
  15   5   4    13192.07    13607.26    615.49 o 
  16   5   4      426.26      337.40    208.08 o 
  17   5   4        3.15       63.93    207.21 o 
  18   5   4     1137.16     1229.35    308.53 o 
  19   5   4     2516.14     2215.70    387.64 o 
  20   5   4     2198.37     2136.78    452.44 o 
  21   5   4     3361.85     3719.10   1145.46 o 
   0   6   4    18355.10    18817.25    638.08 o 
   1   6   4    10884.29    10612.01    343.92 o 
   2   6   4     3698.95     3172.41    202.48 o 
   3   6   4    29882.30    29992.96    468.00 o 
   4   6   4    25322.13    24998.14    489.63 o 
   5   6   4    35545.44    34623.30    441.61 o 
   6   6   4      141.21      165.69     64.27 o 
   7   6   4    37898.75    37470.34    435.66 o 
   8   6   4     1722.94     1660.91    142.66 o 
   9   6   4    18093.70    17423.52    441.58 o 
  10   6   4      646.37      538.92    136.92 o 
  11   6   4        3.88      -65.06     99.86 o 
  12   6   4     3262.35     3444.91    275.57 o 
  13   6   4     1631.87     1366.34    229.03 o 
  14   6   4      576.57      740.08    224.12 o 
  15   6   4     5081.78     5398.18    529.20 o 
  16   6   4     5965.76     6639.18    538.49 o 
  17   6   4     6279.33     6196.57    547.23 o 
  18   6   4       57.30       31.62    216.88 o 
  19   6   4     2047.04     2212.54    396.58 o 
  20   6   4     1089.18     1236.94    352.46 o 
   1   7   4    79750.79    85546.30   1085.92 o 
   2   7   4    81136.59    84105.59   1278.13 o 
   3   7   4    61720.53    68833.36   1129.16 o 
   4   7   4     1332.44     1240.33    130.55 o 
   5   7   4     1874.12     1796.59    152.03 o 
   6   7   4    20213.08    21046.62    374.05 o 
   7   7   4    10929.34    12008.41    283.94 o 
   8   7   4     2579.40     2677.17    222.08 o 
   9   7   4    11085.88    11450.07    381.16 o 
  10   7   4    16787.02    17650.11    478.79 o 
  11   7   4     7901.19     7953.84    354.59 o 
  12   7   4     1299.61     1251.87    218.16 o 
  13   7   4     1363.93     1144.30    218.85 o 
  14   7   4     4525.37     4492.70    380.17 o 
  15   7   4     1279.27     1127.46    301.35 o 
  16   7   4      347.03      220.16    240.65 o 
  17   7   4      581.27      708.45    270.93 o 
  18   7   4     2299.75     2290.61    393.02 o 
  19   7   4       26.65      116.22    245.80 o 
  20   7   4     1035.61     1065.31    346.73 o 
   0   8   4    24073.98    27089.79    876.20 o 
   1   8   4     4341.89     5021.22    299.77 o 
   2   8   4      315.58      407.37    134.43 o 
   3   8   4      717.10      737.52    137.47 o 
   4   8   4    27918.98    29988.75    537.04 o 
   5   8   4     1291.30     1628.57    157.19 o 
   6   8   4     6066.79     5906.29    256.94 o 
   7   8   4     2472.65     2752.16    213.38 o 
   8   8   4    17387.98    17916.40    518.69 o 
   9   8   4      172.42       79.58    118.21 o 
  10   8   4       32.84       13.28    107.85 o 
  11   8   4     1767.88     1653.17    235.28 o 
  12   8   4    15696.10    15228.93    552.86 o 
  13   8   4     1284.69     1526.52    254.56 o 
  14   8   4       24.64       -8.88    157.60 o 
  15   8   4      319.71      278.57    230.90 o 
  16   8   4     3701.32     4206.26    516.87 o 
  17   8   4      262.12      267.71    268.90 o 
  18   8   4        1.31       44.25    231.03 o 
  19   8   4       64.55        2.51    243.75 o 
  20   8   4     1496.68     1744.61    517.12 o 
   1   9   4     4377.83     4451.49    333.12 o 
   2   9   4    14646.84    14855.88    497.33 o 
   3   9   4     1719.49     1810.17    205.20 o 
   4   9   4      418.97      586.44    129.67 o 
   5   9   4        3.98      -34.96     82.82 o 
   6   9   4    39847.15    38604.13    601.60 o 
   7   9   4     1101.63     1099.17    173.99 o 
   8   9   4     1143.10     1220.53    197.51 o 
   9   9   4      559.75      664.73    177.11 o 
  10   9   4    13949.75    14491.69    522.90 o 
  11   9   4     3742.64     3612.32    332.16 o 
  12   9   4     1664.32     1301.50    233.03 o 
  13   9   4      174.46      112.77    168.23 o 
  14   9   4     8643.66     9213.89    530.87 o 
  15   9   4       26.52       45.26    181.04 o 
  16   9   4      180.12      166.74    246.86 o 
  17   9   4       55.50       16.69    245.10 o 
  18   9   4     3897.98     4253.51    507.24 o 
  19   9   4     1265.56     1263.70    360.87 o 
   0  10   4    31264.13    30489.29   1043.55 o 
   1  10   4      230.96      302.56    143.30 o 
   2  10   4    10017.51    10423.15    450.75 o 
   3  10   4    13814.76    14498.68    472.56 o 
   4  10   4    19893.33    21788.90    520.93 o 
   5  10   4     8513.79     8692.72    348.60 o 
   6  10   4     2123.55     2388.17    224.18 o 
   7  10   4     9238.81     9461.44    455.94 o 
   8  10   4    12007.22    12593.50    528.82 o 
   9  10   4     3279.46     3320.62    315.98 o 
  10  10   4       38.41      -14.44    138.10 o 
  11  10   4      127.17       50.66    148.27 o 
  12  10   4    11293.71    11982.29    531.81 o 
  13  10   4      274.98      154.64    181.95 o 
  14  10   4      624.66      431.95    211.27 o 
  15  10   4     1945.27     1745.30    301.33 o 
  16  10   4     2997.31     3003.96    472.85 o 
  17  10   4     1934.28     2113.46    431.04 o 
  18  10   4       30.02       32.02    266.58 o 
  19  10   4     1038.56     1183.46    470.30 o 
   1  11   4    44934.67    46632.93    952.89 o 
   2  11   4     2957.13     3319.54    330.79 o 
   3  11   4     7546.44     7606.62    382.98 o 
   4  11   4     7331.98     7607.90    355.97 o 
   5  11   4      868.66     1070.27    195.23 o 
   6  11   4    37892.48    38719.06    826.09 o 
   7  11   4      978.40      862.55    237.32 o 
   8  11   4       12.65        0.81    141.17 o 
   9  11   4      524.24      489.37    196.06 o 
  10  11   4     4843.58     4208.48    402.44 o 
  11  11   4    11424.86    11785.53    526.73 o 
  12  11   4       53.51       46.60    167.64 o 
  13  11   4     4843.77     4984.88    431.38 o 
  14  11   4     6675.47     5786.14    473.81 o 
  15  11   4     1103.50      964.69    268.29 o 
  16  11   4       58.11       -8.49    223.77 o 
  17  11   4        5.76     -100.12    247.82 o 
  18  11   4     3744.91     3755.57    561.18 o 
   0  12   4    12659.45    12692.14    891.91 o 
   1  12   4      835.88      834.54    217.49 o 
   2  12   4      890.54      574.88    196.46 o 
   3  12   4     6419.01     6886.61    413.48 o 
   4  12   4     7173.93     7553.05    378.51 o 
   5  12   4    12396.67    12897.33    457.65 o 
   6  12   4     1051.39      952.73    251.05 o 
   7  12   4     3111.47     3402.12    402.07 o 
   8  12   4     3023.71     3288.72    409.83 o 
   9  12   4      467.56      371.69    219.73 o 
  10  12   4        4.74       65.08    170.16 o 
  11  12   4      237.92      208.99    202.95 o 
  12  12   4     4604.58     4565.14    420.38 o 
  13  12   4      599.70      670.59    235.93 o 
  14  12   4        5.44       83.37    199.59 o 
  15  12   4     5217.44     5331.97    487.28 o 
  16  12   4     3539.26     3511.49    427.57 o 
  17  12   4     1407.68     1597.15    419.70 o 
  18  12   4      697.97      589.00    692.21 o 
   1  13   4    13956.82    14110.64    613.01 o 
   2  13   4     1350.85     1733.11    289.67 o 
   3  13   4      464.98      455.69    181.52 o 
   4  13   4      287.03      142.39    146.55 o 
   5  13   4     1334.96     1368.84    247.58 o 
   6  13   4     4701.67     4438.85    460.26 o 
   7  13   4     1806.41     1726.12    331.23 o 
   8  13   4       21.74      -62.83    176.77 o 
   9  13   4     1430.85     1485.47    325.85 o 
  10  13   4     1308.89     1453.19    329.33 o 
  11  13   4     6410.78     5955.58    575.85 o 
  12  13   4        7.84       -5.90    201.61 o 
  13  13   4     1827.24     1734.14    345.16 o 
  14  13   4     2979.14     2850.49    422.53 o 
  15  13   4       18.51      -32.82    210.13 o 
  16  13   4        2.10       81.14    235.63 o 
  17  13   4       81.45       57.40    434.48 o 
   0  14   4     2304.19     2494.40    497.72 o 
   1  14   4      512.87      485.54    225.37 o 
   2  14   4      539.35      417.59    218.74 o 
   3  14   4     1774.69     1778.95    281.32 o 
   4  14   4    13424.86    13290.48    515.63 o 
   5  14   4     7941.93     9050.96    620.52 o 
   6  14   4      475.51      642.30    250.37 o 
   7  14   4       13.34       43.08    197.77 o 
   8  14   4     3916.82     3964.26    470.48 o 
   9  14   4     1133.25     1328.88    326.25 o 
  10  14   4      120.67      112.06    230.68 o 
  11  14   4     1312.08     1073.18    328.96 o 
  12  14   4      404.31      418.40    286.24 o 
  13  14   4      690.65      476.66    308.64 o 
  14  14   4     1343.64      920.14    313.50 o 
  15  14   4      858.57      795.53    321.05 o 
  16  14   4     2547.97     2402.85    566.33 o 
   1  15   4      109.16       63.15    200.14 o 
   2  15   4     4080.28     4439.35    454.52 o 
   3  15   4        3.01       33.18    170.16 o 
   4  15   4      553.63      621.41    203.49 o 
   5  15   4     4529.55     4748.03    505.71 o 
   6  15   4      357.73      204.53    231.86 o 
   7  15   4      891.96      964.33    294.35 o 
   8  15   4     4567.03     4077.26    524.25 o 
   9  15   4       58.69       88.32    231.36 o 
  10  15   4     5592.94     5301.44    579.38 o 
  11  15   4      885.29      982.37    336.60 o 
  12  15   4      341.58      264.55    279.54 o 
  13  15   4        1.53      105.31    285.30 o 
  14  15   4     4451.60     5081.06    623.58 o 
  15  15   4      437.20      530.19    353.69 o 
   0  16   4       16.13      -81.61    285.33 o 
   1  16   4     1539.62     1369.13    320.03 o 
   2  16   4     1407.34     1220.90    312.74 o 
   3  16   4      131.41      144.28    198.09 o 
   4  16   4    11462.59    11470.19    677.22 o 
   5  16   4      403.17      238.64    239.53 o 
   6  16   4      109.50      -25.97    211.67 o 
   7  16   4      248.49       73.39    225.76 o 
   8  16   4     9682.74     9428.98    740.93 o 
   9  16   4     1281.17     1587.09    388.09 o 
  10  16   4     1614.63     1664.71    392.66 o 
  11  16   4     1289.78     1260.79    378.59 o 
  12  16   4        3.54      -51.77    263.02 o 
  13  16   4      130.31      116.38    284.97 o 
  14  16   4     1431.42     1244.24    481.78 o 
   1  17   4      449.75      334.58    263.07 o 
   2  17   4     9944.88    10150.49    663.65 o 
   3  17   4     1706.46     1761.97    367.02 o 
   4  17   4     2818.67     3112.80    446.37 o 
   5  17   4      897.72      835.06    307.65 o 
   6  17   4       82.90       77.11    237.70 o 
   7  17   4       17.45      111.16    245.82 o 
   8  17   4     3591.80     3448.02    504.26 o 
   9  17   4      664.42      571.46    306.98 o 
  10  17   4     3551.67     3203.87    510.93 o 
  11  17   4       47.75       73.96    282.10 o 
  12  17   4      522.01      372.03    331.93 o 
  13  17   4      236.81      201.54    466.77 o 
   0  18   4      574.28      796.05    457.22 o 
   1  18   4      207.60      174.74    270.97 o 
   2  18   4      971.14     1034.78    335.87 o 
   3  18   4      267.40      117.54    296.53 o 
   4  18   4     3467.53     3340.60    493.90 o 
   5  18   4     1328.57     1226.55    357.41 o 
   6  18   4     1048.23      954.27    339.62 o 
   7  18   4      654.37      414.69    297.86 o 
   8  18   4     8032.61     7556.95    717.35 o 
   9  18   4       94.96      -14.73    277.57 o 
  10  18   4     1131.56      789.38    407.53 o 
  11  18   4       10.94      -57.07    293.07 o 
  12  18   4      253.16      544.12    672.02 o 
   1  19   4     3504.74     3854.62    521.78 o 
   2  19   4     5866.94     5404.92    606.75 o 
   3  19   4      582.79      318.85    289.16 o 
   4  19   4      316.72      321.62    310.69 o 
   5  19   4       75.23      -82.38    259.23 o 
   6  19   4       27.76     -215.14    243.72 o 
   7  19   4      199.01      323.49    305.39 o 
   8  19   4     1166.02     1316.28    399.24 o 
   9  19   4     1564.54     2028.87    458.53 o 
  10  19   4     1371.37     1410.23    831.33 o 
   0  20   4     1859.23     2155.66    838.62 o 
   1  20   4      163.10        0.07    287.95 o 
   2  20   4       11.44     -146.67    312.79 o 
   3  20   4     2175.67     2541.58    486.48 o 
   4  20   4      998.65     1333.25    403.03 o 
   5  20   4     8658.08     8740.65    790.63 o 
   6  20   4      383.69      376.37    332.62 o 
   7  20   4     4110.60     3866.75    582.10 o 
   1  21   4     6844.70     6882.76    834.19 o 
   2  21   4      410.48      610.91    416.17 o 
   3  21   4     3573.58     3122.81    623.92 o 
   4  21   4      391.41      487.57    411.38 o 
   1   1   5    71457.98    56967.07    435.63 o 
   2   1   5     4066.03     5414.92    104.39 o 
   3   1   5     1433.61     1443.78     75.15 o 
   4   1   5    47905.18    47234.85    496.25 o 
   5   1   5     8954.15     9203.63    180.87 o 
   6   1   5     1719.27     1833.44    103.45 o 
   7   1   5    14359.54    16363.63    264.43 o 
   8   1   5      226.72      180.51     60.01 o 
   9   1   5     9242.41     9389.43    219.46 o 
  10   1   5     2464.05     2004.52    150.18 o 
  11   1   5       39.77       28.42     82.77 o 
  12   1   5     7352.52     7421.76    382.32 o 
  13   1   5     1194.14     1037.69    192.79 o 
  14   1   5      229.00      301.32    152.92 o 
  15   1   5     2674.61     2572.06    299.80 o 
  16   1   5      206.47      286.08    174.31 o 
  17   1   5        3.50      -10.18    190.55 o 
  18   1   5      340.28      557.94    278.99 o 
  19   1   5        4.24       -7.76    239.81 o 
  20   1   5      235.96       96.30    282.51 o 
  21   1   5       52.85     -163.28    270.40 o 
   0   2   5    62768.09    54860.91    863.39 o 
   1   2   5     4766.21     7168.73    130.00 o 
   2   2   5   341833.59   363016.69   2547.61 o 
   3   2   5    55564.89    60128.44    489.50 o 
   4   2   5     3252.96     3150.77    112.20 o 
   5   2   5    11256.65    10014.49    190.10 o 
   6   2   5    16446.64    17951.31    227.03 o 
   7   2   5    29572.92    30511.02    317.81 o 
   8   2   5     1277.83     1498.53     97.71 o 
   9   2   5     1307.36     1144.13     93.65 o 
  10   2   5     9937.78    10078.56    260.32 o 
  11   2   5       44.52      100.75     91.37 o 
  12   2   5     8500.59     8064.90    339.80 o 
  13   2   5     1415.79     1630.45    227.76 o 
  14   2   5     1265.86     1245.81    218.05 o 
  15   2   5     4431.93     3941.19    354.61 o 
  16   2   5       19.61      173.76    186.36 o 
  17   2   5     9645.94     8947.29    612.18 o 
  18   2   5       14.88        9.47    200.23 o 
  19   2   5     4523.11     4383.36    538.18 o 
  20   2   5     1843.13     1379.86    389.92 o 
  21   2   5      567.35      609.28    339.77 o 
   1   3   5      168.24      287.54     62.80 o 
   2   3   5    64548.13    69513.66    523.95 o 
   3   3   5    87559.02    94399.45    804.79 o 
   4   3   5     2553.47     1784.85    101.69 o 
   5   3   5    16557.44    16014.57    243.42 o 
   6   3   5    31090.21    29480.74    285.01 o 
   7   3   5     3043.59     2964.47    116.94 o 
   8   3   5     8717.12     8445.24    176.45 o 
   9   3   5     9115.57     9107.56    230.37 o 
  10   3   5     1563.43     1664.56    162.25 o 
  11   3   5     5048.64     5204.88    274.98 o 
  12   3   5     2061.94     2137.64    203.57 o 
  13   3   5    11891.29    12654.39    481.20 o 
  14   3   5     2322.90     2005.79    288.67 o 
  15   3   5     2169.23     2770.41    345.84 o 
  16   3   5     3220.40     3508.55    400.09 o 
  17   3   5      571.88      456.83    226.96 o 
  18   3   5     1548.26     1540.99    325.21 o 
  19   3   5       38.71        2.94    243.78 o 
  20   3   5      662.86      569.20    329.03 o 
  21   3   5      887.78     1040.33    539.04 o 
   0   4   5   167134.83   163702.02   3249.02 o 
   1   4   5     7106.93     7056.38    250.49 o 
   2   4   5    17106.49    18326.64    319.56 o 
   3   4   5     2238.01     1619.99    107.94 o 
   4   4   5     7719.49     9797.08    201.58 o 
   5   4   5    29889.33    27592.24    333.54 o 
   6   4   5     7739.63     8174.76    191.92 o 
   7   4   5    22475.13    23160.10    330.32 o 
   8   4   5    23779.83    23257.00    329.74 o 
   9   4   5    10053.42    10806.56    278.70 o 
  10   4   5    18430.60    18477.25    447.17 o 
  11   4   5      306.81      397.26    125.27 o 
  12   4   5    11926.94    12974.65    392.69 o 
  13   4   5     1479.28     1096.78    186.37 o 
  14   4   5     7212.73     7398.05    432.99 o 
  15   4   5     6115.22     5949.30    485.19 o 
  16   4   5      488.17      216.18    196.68 o 
  17   4   5     7879.40     7734.92    583.21 o 
  18   4   5      178.55      140.23    220.21 o 
  19   4   5     1523.72     1822.64    363.20 o 
  20   4   5     1383.51     1887.16    426.06 o 
  21   4   5      202.90      259.70    448.65 o 
   1   5   5      964.02     1366.71    151.07 o 
   2   5   5    11997.08    12872.22    294.70 o 
   3   5   5    24476.29    25348.88    377.67 o 
   4   5   5    23314.68    21982.00    316.81 o 
   5   5   5     1587.87     1650.29    115.00 o 
   6   5   5    26577.37    29348.79    368.46 o 
   7   5   5     1331.03     1509.01    111.84 o 
   8   5   5     1743.34     1623.83    142.45 o 
   9   5   5     1571.48     1510.91    171.24 o 
  10   5   5     2842.84     2537.09    221.13 o 
  11   5   5     7146.40     6830.80    321.85 o 
  12   5   5     3092.25     3208.91    265.70 o 
  13   5   5     4380.81     3904.11    300.72 o 
  14   5   5     2781.78     2760.50    332.68 o 
  15   5   5     2120.85     2219.15    326.86 o 
  16   5   5      318.78      443.53    220.67 o 
  17   5   5      743.87      617.13    249.77 o 
  18   5   5      144.86      113.34    223.49 o 
  19   5   5      137.27      151.82    246.55 o 
  20   5   5       54.08       87.69    252.57 o 
   0   6   5      693.32     1308.89    230.75 o 
   1   6   5     2976.98     3398.54    236.84 o 
   2   6   5     4606.81     4827.54    227.50 o 
   3   6   5      307.24      456.30     92.39 o 
   4   6   5     5532.49     6046.56    215.18 o 
   5   6   5    20264.28    21993.09    363.11 o 
   6   6   5     8246.88     9273.68    277.53 o 
   7   6   5     1454.80     1212.56    123.16 o 
   8   6   5     6568.35     6422.45    239.68 o 
   9   6   5       72.43       56.32     95.27 o 
  10   6   5     9998.02     9688.80    358.20 o 
  11   6   5     1537.19     1739.01    206.53 o 
  12   6   5     1921.78     2001.93    223.31 o 
  13   6   5     4488.61     4473.22    357.51 o 
  14   6   5        0.22      -37.33    159.76 o 
  15   6   5      579.07      517.96    221.58 o 
  16   6   5      592.02      926.69    270.21 o 
  17   6   5      218.57      137.08    222.54 o 
  18   6   5      208.71      266.06    244.95 o 
  19   6   5      163.48      136.08    246.21 o 
  20   6   5     2206.02     2477.38    432.56 o 
   1   7   5     6716.76     7009.09    318.42 o 
   2   7   5    13513.57    16352.81    462.14 o 
   3   7   5     5321.35     5298.29    254.13 o 
   4   7   5     2403.29     1987.26    196.51 o 
   5   7   5      577.46      512.51    101.50 o 
   6   7   5      490.32      359.27     88.86 o 
   7   7   5      760.27     1048.05    120.44 o 
   8   7   5      101.83       38.56     92.71 o 
   9   7   5        6.93      -49.62     90.54 o 
  10   7   5     3004.22     2482.82    234.65 o 
  11   7   5       76.98       90.25    120.54 o 
  12   7   5      178.25      219.94    153.00 o 
  13   7   5       85.54        6.22    146.46 o 
  14   7   5      550.41      429.90    188.82 o 
  15   7   5     2687.07     2999.10    425.25 o 
  16   7   5      562.26      639.92    249.68 o 
  17   7   5     2206.94     2051.39    358.93 o 
  18   7   5      599.04      585.13    275.89 o 
  19   7   5      161.63      186.24    253.86 o 
  20   7   5      282.29      323.60    325.84 o 
   0   8   5    10064.97    11972.81    613.57 o 
   1   8   5     4663.98     5338.78    308.04 o 
   2   8   5       98.47       98.15    107.13 o 
   3   8   5     5612.83     6126.95    289.08 o 
   4   8   5      166.64      197.23     94.98 o 
   5   8   5      223.36      252.93     94.33 o 
   6   8   5      933.32      929.71    131.58 o 
   7   8   5     7387.23     7647.38    299.02 o 
   8   8   5     2869.01     2644.49    258.19 o 
   9   8   5     4665.39     4761.24    341.12 o 
  10   8   5     1692.30     1713.09    207.46 o 
  11   8   5       30.98       15.76    133.84 o 
  12   8   5     3338.68     2905.67    307.79 o 
  13   8   5     1180.21      901.67    216.23 o 
  14   8   5      245.35      276.24    181.93 o 
  15   8   5      255.31      248.48    225.24 o 
  16   8   5       42.87      -12.47    218.38 o 
  17   8   5        1.23     -110.93    199.86 o 
  18   8   5     1215.35     1141.97    329.15 o 
  19   8   5      467.30      515.12    296.77 o 
  20   8   5     2384.97     3751.63   1143.22 o 
   1   9   5      849.23     1098.47    191.96 o 
   2   9   5     1524.74     1306.30    201.79 o 
   3   9   5    10705.04    12420.85    429.32 o 
   4   9   5     1852.57     1902.60    189.75 o 
   5   9   5     3197.66     3151.84    239.75 o 
   6   9   5     2200.27     2084.14    192.17 o 
   7   9   5      150.11      325.18    128.82 o 
   8   9   5      332.63      252.20    135.24 o 
   9   9   5      775.19      901.62    187.92 o 
  10   9   5     2924.73     3104.92    305.82 o 
  11   9   5      810.06      703.47    194.13 o 
  12   9   5     1603.18     1549.67    251.37 o 
  13   9   5        3.19       39.94    160.36 o 
  14   9   5     2623.41     2909.57    342.40 o 
  15   9   5     2031.60     1899.84    338.61 o 
  16   9   5     1342.31     1377.15    351.31 o 
  17   9   5     2062.66     2082.67    419.16 o 
  18   9   5      150.85       86.56    245.15 o 
  19   9   5        2.88      -17.27    255.20 o 
   0  10   5    18861.62    19064.87    853.43 o 
   1  10   5      656.44      638.59    177.11 o 
   2  10   5     6555.95     7117.95    390.39 o 
   3  10   5      217.38      443.58    144.13 o 
   4  10   5       26.74       38.13    102.40 o 
   5  10   5      114.68       87.37    108.40 o 
   6  10   5      131.99      290.82    123.62 o 
   7  10   5      245.34      250.89    153.00 o 
   8  10   5     4625.52     5082.67    405.35 o 
   9  10   5      147.12      273.17    152.26 o 
  10  10   5     2755.45     2760.88    297.85 o 
  11  10   5     3507.26     3491.58    343.78 o 
  12  10   5        2.44      -25.99    155.93 o 
  13  10   5     1144.38      907.02    234.59 o 
  14  10   5       23.65       59.17    182.09 o 
  15  10   5      699.55      628.19    239.69 o 
  16  10   5     1003.87      997.67    325.77 o 
  17  10   5        7.45       58.53    259.70 o 
  18  10   5     1039.43      936.72    330.84 o 
  19  10   5      169.97      -49.00    348.70 o 
   1  11   5    15429.43    15829.24    583.92 o 
   2  11   5     6968.08     7980.89    436.97 o 
   3  11   5     1257.24     1180.26    205.94 o 
   4  11   5    15450.84    15375.01    475.94 o 
   5  11   5        2.69       -4.63    111.01 o 
   6  11   5    16912.10    17245.80    574.01 o 
   7  11   5     2249.50     2175.90    319.36 o 
   8  11   5      440.30      628.05    201.28 o 
   9  11   5     1606.55     1516.29    267.98 o 
  10  11   5       17.62      153.73    170.19 o 
  11  11   5     8875.25     8687.79    528.77 o 
  12  11   5     4496.73     4267.90    393.88 o 
  13  11   5     1060.79      741.18    236.08 o 
  14  11   5     4939.63     4727.31    436.63 o 
  15  11   5      132.64      195.86    211.71 o 
  16  11   5     2782.85     2583.83    408.82 o 
  17  11   5      935.73      798.87    348.28 o 
  18  11   5      344.43      272.79    302.96 o 
   0  12   5    23052.80    23709.26   1041.40 o 
   1  12   5       93.04       90.96    153.60 o 
   2  12   5    15990.88    15025.71    595.42 o 
   3  12   5     1568.62     1552.57    239.85 o 
   4  12   5     6835.65     6446.28    398.43 o 
   5  12   5    15349.24    15978.36    510.76 o 
   6  12   5      121.33       76.83    171.22 o 
   7  12   5    11636.20    11540.53    603.79 o 
   8  12   5     6957.18     7570.62    587.05 o 
   9  12   5     1172.95      863.92    233.77 o 
  10  12   5     9407.95     9313.59    584.33 o 
  11  12   5      220.20      323.77    215.25 o 
  12  12   5     5375.18     4717.98    463.69 o 
  13  12   5       10.95      -19.28    180.00 o 
  14  12   5     1203.50     1320.72    289.92 o 
  15  12   5     1580.85     1235.04    298.46 o 
  16  12   5        7.25      152.74    232.53 o 
  17  12   5     3110.36     3300.30    523.84 o 
   1  13   5    18319.55    18007.90    685.74 o 
   2  13   5    11005.64    11913.43    571.01 o 
   3  13   5     2553.55     2342.90    292.08 o 
   4  13   5    21183.70    19572.00    583.82 o 
   5  13   5       38.10       -2.18    153.58 o 
   6  13   5     4548.06     4577.03    461.94 o 
   7  13   5      226.36      172.99    198.60 o 
   8  13   5     5661.61     5821.42    531.06 o 
   9  13   5     2697.58     2618.45    392.30 o 
  10  13   5      356.46      217.42    227.67 o 
  11  13   5    11680.28    11668.22    623.29 o 
  12  13   5      533.49      507.19    243.49 o 
  13  13   5     7505.75     7187.94    584.57 o 
  14  13   5     7943.02     8154.58    640.68 o 
  15  13   5      200.25       41.39    239.00 o 
  16  13   5     3505.82     3913.96    453.44 o 
  17  13   5       35.17      373.30    455.63 o 
   0  14   5    20913.80    19337.56   1041.09 o 
   1  14   5        3.68     -111.06    172.58 o 
   2  14   5    12340.69    13055.18    621.05 o 
   3  14   5     7599.52     7192.85    486.14 o 
   4  14   5     7157.41     7238.43    431.71 o 
   5  14   5    16255.46    16032.67    730.31 o 
   6  14   5      753.38      991.15    280.73 o 
   7  14   5    16330.60    17641.99    912.76 o 
   8  14   5     6990.59     6514.04    586.24 o 
   9  14   5     1993.08     2159.13    384.96 o 
  10  14   5     7079.31     6334.87    592.54 o 
  11  14   5       42.02      135.09    242.91 o 
  12  14   5     3427.24     3615.43    498.72 o 
  13  14   5     1011.42      896.57    339.95 o 
  14  14   5     1169.33     1233.99    340.07 o 
  15  14   5      192.04      269.22    273.03 o 
  16  14   5     1633.12     1290.95    484.52 o 
   1  15   5    13429.21    13230.81    651.28 o 
   2  15   5     7229.34     8027.13    573.64 o 
   3  15   5       24.28      -39.46    168.70 o 
   4  15   5     7832.09     7818.34    522.54 o 
   5  15   5     4674.32     4685.88    505.35 o 
   6  15   5       45.94      105.33    222.11 o 
   7  15   5     2778.34     2405.35    396.70 o 
   8  15   5     3865.77     3909.92    490.61 o 
   9  15   5      605.99      787.20    299.23 o 
  10  15   5      645.67      496.08    284.92 o 
  11  15   5     7078.60     7451.64    682.76 o 
  12  15   5       66.96       96.86    263.27 o 
  13  15   5     3638.33     3436.59    526.07 o 
  14  15   5     7366.07     6501.33    694.07 o 
  15  15   5       47.82     -126.06    356.91 o 
   0  16   5     2643.51     2990.77    820.11 o 
   1  16   5      106.73        3.61    213.60 o 
   2  16   5     1431.80     1400.22    321.47 o 
   3  16   5     1692.07     1628.97    300.68 o 
   4  16   5     4344.56     3592.54    457.87 o 
   5  16   5     2922.53     2653.32    424.02 o 
   6  16   5        2.08        1.01    212.08 o 
   7  16   5     3278.95     3060.58    450.96 o 
   8  16   5     3117.38     3104.57    463.52 o 
   9  16   5       30.57       -3.79    242.49 o 
  10  16   5     1572.64     1431.95    384.63 o 
  11  16   5      333.13      362.10    293.68 o 
  12  16   5      284.25      142.25    282.67 o 
  13  16   5      138.09       89.08    289.02 o 
  14  16   5        6.68     -112.43    349.99 o 
   1  17   5      495.88      553.87    279.59 o 
   2  17   5      198.73      194.54    259.78 o 
   3  17   5     2187.19     2073.38    389.03 o 
   4  17   5      277.90      153.56    243.01 o 
   5  17   5      850.81      996.48    319.52 o 
   6  17   5     1200.78      776.94    309.66 o 
   7  17   5      365.73      125.13    258.96 o 
   8  17   5       21.87      125.29    259.13 o 
   9  17   5        3.76       27.32    256.99 o 
  10  17   5       71.42      376.00    298.34 o 
  11  17   5       21.31       59.34    280.86 o 
  12  17   5       29.63        9.91    286.92 o 
  13  17   5       46.46       37.02    594.61 o 
   0  18   5      164.61      347.12    414.57 o 
   1  18   5      189.81       63.28    265.39 o 
   2  18   5      859.77      748.48    283.06 o 
   3  18   5     1975.38     1902.96    468.42 o 
   4  18   5      124.62       86.35    238.95 o 
   5  18   5      259.48      190.11    269.29 o 
   6  18   5      216.59       67.69    258.45 o 
   7  18   5        3.23      -20.53    250.82 o 
   8  18   5       26.79      145.19    269.83 o 
   9  18   5     1884.79     1625.98    413.46 o 
  10  18   5        9.90      -49.81    277.77 o 
  11  18   5     2074.73     1869.32    452.08 o 
   1  19   5       49.74       66.59    283.74 o 
   2  19   5       18.07       -7.58    273.40 o 
   3  19   5     2909.53     2923.38    484.02 o 
   4  19   5      563.68      558.98    310.42 o 
   5  19   5      248.60      135.23    279.03 o 
   6  19   5     1244.56      863.86    353.55 o 
   7  19   5     2101.84     2245.67    467.97 o 
   8  19   5      145.51      352.54    309.63 o 
   9  19   5     1455.15     1509.62    427.31 o 
  10  19   5       26.03      213.16    600.22 o 
   0  20   5      374.66      632.77    487.09 o 
   1  20   5      435.37      105.54    356.23 o 
   2  20   5     1491.64     1638.96    485.12 o 
   3  20   5     1243.89      753.24    354.82 o 
   4  20   5      275.40      134.08    290.24 o 
   5  20   5      564.52      774.41    351.68 o 
   6  20   5      254.41      347.28    324.23 o 
   7  20   5     1590.81     1543.30    609.58 o 
   1  21   5        1.62       30.37    351.59 o 
   2  21   5       38.39     -139.53    343.80 o 
   3  21   5     1408.62     1271.00    474.10 o 
   4  21   5      179.12      162.01    369.15 o 
   0   0   6     5265.26     6932.62    284.86 o 
   1   0   6    37165.96    29136.08    335.15 o 
   2   0   6     4244.78     2973.05    151.37 o 
   3   0   6    28360.82    24955.95    337.38 o 
   4   0   6    28711.93    28304.38    397.22 o 
   5   0   6      621.91      751.26    100.85 o 
   6   0   6     1697.87     1492.41    137.54 o 
   7   0   6    25610.99    24230.39    447.96 o 
   8   0   6       56.56       81.48     78.02 o 
   9   0   6     4076.47     4185.37    245.37 o 
  10   0   6     2446.15     2470.78    214.88 o 
  11   0   6     4189.90     3753.31    310.78 o 
  12   0   6      602.76      486.09    209.12 o 
  13   0   6     9914.61     9285.95    592.25 o 
  14   0   6     6062.06     4822.66    522.38 o 
  15   0   6     2236.28     2204.27    404.59 o 
  16   0   6     1315.32     1231.97    342.80 o 
  17   0   6     4002.45     4045.38    550.74 o 
  18   0   6     5298.55     5410.61    811.08 o 
  19   0   6     2365.87     2208.27    867.79 o 
  20   0   6     1628.19     1830.65    580.69 o 
  21   0   6     4098.23     4335.49    847.63 o 
   1   1   6    12595.43    11255.63    162.08 o 
   2   1   6    33551.52    33813.75    250.88 o 
   3   1   6   163478.44   158441.67    729.76 o 
   4   1   6     3702.85     3619.30    114.45 o 
   5   1   6      236.30      335.80     54.99 o 
   6   1   6    13672.19    14224.01    233.28 o 
   7   1   6    37985.17    38358.19    411.30 o 
   8   1   6       22.24       28.06     52.63 o 
   9   1   6    13916.12    14013.94    270.27 o 
  10   1   6     6700.13     5642.23    218.30 o 
  11   1   6    12831.01    12922.36    388.62 o 
  12   1   6     6032.77     6001.41    364.05 o 
  13   1   6     4976.10     4473.18    345.60 o 
  14   1   6    14286.57    14181.99    524.80 o 
  15   1   6     3796.17     3728.73    345.07 o 
  16   1   6       15.73       -3.59    156.69 o 
  17   1   6     2551.09     2426.54    355.52 o 
  18   1   6      626.65      755.06    260.07 o 
  19   1   6     3943.49     4161.84    532.83 o 
  20   1   6      942.89      902.17    346.44 o 
  21   1   6     1994.59     1563.27    426.70 o 
   0   2   6    11252.55    14335.83    305.14 o 
   1   2   6    94146.52    95905.78    497.96 o 
   2   2   6    11962.71    12168.56    164.62 o 
   3   2   6    34713.65    36492.38    312.85 o 
   4   2   6    12083.31    12874.83    202.89 o 
   5   2   6       96.96      152.74     47.62 o 
   6   2   6     6247.35     6348.29    164.95 o 
   7   2   6    17988.52    21022.12    296.67 o 
   8   2   6    22155.86    22702.09    293.88 o 
   9   2   6     5113.52     5170.34    166.10 o 
  10   2   6     7663.51     7776.96    224.34 o 
  11   2   6     6031.39     6316.66    299.20 o 
  12   2   6      535.29      471.08    133.40 o 
  13   2   6     8708.80     8615.30    417.15 o 
  14   2   6      255.03      299.21    156.74 o 
  15   2   6     1635.35     1390.48    244.91 o 
  16   2   6      471.68      529.83    203.10 o 
  17   2   6     4301.21     4252.04    443.58 o 
  18   2   6     3270.99     3504.45    426.68 o 
  19   2   6     1922.70     1434.86    371.29 o 
  20   2   6     2429.29     2106.97    439.36 o 
  21   2   6     2150.76     2864.41    716.48 o 
   1   3   6      389.95      616.35     68.85 o 
   2   3   6    46582.78    43928.57    364.22 o 
   3   3   6    21309.49    22263.17    290.06 o 
   4   3   6    63562.18    65053.64    546.43 o 
   5   3   6      180.17      350.93     61.22 o 
   6   3   6    13473.36    13432.29    242.64 o 
   7   3   6    14812.04    15434.04    232.46 o 
   8   3   6     5903.49     5416.19    151.81 o 
   9   3   6    21650.59    21149.47    328.67 o 
  10   3   6      197.60      312.01    101.34 o 
  11   3   6    12184.78    11710.82    353.49 o 
  12   3   6     2234.15     2551.94    214.58 o 
  13   3   6      356.50      390.84    157.67 o 
  14   3   6     9610.98     9606.00    458.11 o 
  15   3   6     4726.42     4003.08    355.95 o 
  16   3   6     4121.29     3946.77    421.29 o 
  17   3   6      497.17      778.86    257.40 o 
  18   3   6      365.41      253.21    226.53 o 
  19   3   6     1696.42     2042.06    370.40 o 
  20   3   6      175.03      -92.89    263.17 o 
  21   3   6      322.94      456.07    479.85 o 
   0   4   6     5776.68     7073.11    590.12 o 
   1   4   6    20435.31    23097.89    401.41 o 
   2   4   6    13967.06    13684.23    287.59 o 
   3   4   6    12668.36    12116.77    238.83 o 
   4   4   6    41039.64    40654.67    408.53 o 
   5   4   6     5578.11     5406.11    165.62 o 
   6   4   6    13852.16    14717.61    263.33 o 
   7   4   6     2696.53     2028.32    124.96 o 
   8   4   6    51089.10    51195.86    579.79 o 
   9   4   6     9955.88     9334.07    273.09 o 
  10   4   6    23517.82    21864.35    486.75 o 
  11   4   6     6812.68     6764.97    306.71 o 
  12   4   6    10882.51    10512.46    361.75 o 
  13   4   6     2149.72     1908.95    225.31 o 
  14   4   6    18815.81    19133.66    611.97 o 
  15   4   6     1223.13     1168.77    256.67 o 
  16   4   6     1352.24     1491.12    297.89 o 
  17   4   6     3086.33     3522.45    469.78 o 
  18   4   6     4148.27     3962.51    457.18 o 
  19   4   6      741.13      805.55    292.28 o 
  20   4   6     6243.15     6076.29    666.70 o 
  21   4   6     1985.66     1658.60    613.99 o 
   1   5   6    24483.26    21827.15    473.50 o 
   2   5   6    37311.10    37571.97    502.70 o 
   3   5   6      486.12      394.47     76.53 o 
   4   5   6    30845.11    28830.68    421.33 o 
   5   5   6      916.00     1720.90    121.27 o 
   6   5   6    75356.24    75062.84    812.52 o 
   7   5   6     4754.14     4367.41    173.75 o 
   8   5   6    63902.41    64024.29    666.70 o 
   9   5   6      755.33     1028.36    164.65 o 
  10   5   6    10390.14    11380.10    375.28 o 
  11   5   6     4523.48     4788.32    306.49 o 
  12   5   6      932.39      699.49    158.25 o 
  13   5   6     5610.47     5812.31    338.57 o 
  14   5   6     5630.37     6158.55    481.47 o 
  15   5   6     4024.07     3754.29    401.96 o 
  16   5   6    15008.16    15240.19    681.33 o 
  17   5   6     1986.54     1662.68    326.88 o 
  18   5   6     5111.21     5173.61    520.40 o 
  19   5   6     3089.96     3032.49    432.11 o 
  20   5   6     1524.63     1703.48    381.43 o 
   0   6   6      477.64      147.89    129.92 o 
   1   6   6    10055.29    10711.34    364.51 o 
   2   6   6    49304.57    47029.85    656.30 o 
   3   6   6    38392.52    38807.74    552.34 o 
   4   6   6    64318.80    70273.99    686.44 o 
   5   6   6    12860.52    12968.75    275.04 o 
   6   6   6     5702.66     6417.13    204.13 o 
   7   6   6     8777.59     8000.13    225.65 o 
   8   6   6    35518.27    35446.96    520.82 o 
   9   6   6     8603.49     8949.83    335.24 o 
  10   6   6    24115.11    23749.08    538.89 o 
  11   6   6     7995.18     7723.74    347.23 o 
  12   6   6    17703.21    17142.60    498.52 o 
  13   6   6     5470.17     5380.90    352.77 o 
  14   6   6     3108.95     3326.10    335.67 o 
  15   6   6     2912.48     2795.34    365.50 o 
  16   6   6      915.64     1106.56    280.60 o 
  17   6   6     5344.30     5273.41    508.19 o 
  18   6   6      125.47      169.71    227.90 o 
  19   6   6     1045.71     1021.09    320.19 o 
  20   6   6     3865.42     3956.06    509.99 o 
   1   7   6     2407.85     2601.42    237.38 o 
   2   7   6    15460.90    14966.04    405.94 o 
   3   7   6     8634.66     8571.05    315.61 o 
   4   7   6    17345.69    15997.97    360.28 o 
   5   7   6    15546.83    15782.19    358.77 o 
   6   7   6    25432.25    26757.82    525.38 o 
   7   7   6      142.51      132.97     77.02 o 
   8   7   6    11913.99    11620.23    327.45 o 
   9   7   6     3278.03     3130.93    248.01 o 
  10   7   6    12487.66    12795.17    420.02 o 
  11   7   6     5083.07     4798.76    324.79 o 
  12   7   6     3450.68     3964.23    307.86 o 
  13   7   6    12630.63    12768.32    516.65 o 
  14   7   6     5458.68     5565.44    415.33 o 
  15   7   6      490.24      427.02    223.16 o 
  16   7   6     3658.17     3581.42    425.12 o 
  17   7   6     2073.63     1889.21    358.82 o 
  18   7   6     2203.57     1809.09    366.21 o 
  19   7   6     1690.63     1885.85    387.05 o 
  20   7   6      869.05     1065.95    449.07 o 
   0   8   6      513.96      768.45    226.88 o 
   1   8   6    23787.00    23073.75    588.22 o 
   2   8   6     3691.97     3123.92    273.96 o 
   3   8   6     9674.37    10072.25    360.12 o 
   4   8   6     8947.77     9072.71    396.15 o 
   5   8   6    23404.67    22868.20    454.06 o 
   6   8   6      272.80      116.55     91.01 o 
   7   8   6    13697.39    14670.21    401.85 o 
   8   8   6     5297.03     5330.54    345.70 o 
   9   8   6     4007.25     4138.53    290.94 o 
  10   8   6      350.48      413.73    138.93 o 
  11   8   6     6703.89     7156.89    388.39 o 
  12   8   6     1589.47     1390.07    230.53 o 
  13   8   6     8708.38     8773.12    536.85 o 
  14   8   6      628.24      482.12    200.94 o 
  15   8   6     8044.29     7630.30    568.88 o 
  16   8   6       93.25      157.92    215.01 o 
  17   8   6     2062.11     1842.24    358.99 o 
  18   8   6      644.76      584.45    278.99 o 
  19   8   6      345.57      381.75    282.14 o 
   1   9   6      166.16      134.09    127.59 o 
   2   9   6      324.65      429.92    148.71 o 
   3   9   6     5266.95     4670.21    303.03 o 
   4   9   6     6103.52     6032.17    298.40 o 
   5   9   6    17360.67    17862.28    451.04 o 
   6   9   6     6348.87     6384.78    293.58 o 
   7   9   6     2378.38     2776.95    251.21 o 
   8   9   6      852.62      735.61    172.81 o 
   9   9   6     3462.00     3806.43    321.95 o 
  10   9   6     1625.15     1335.67    221.32 o 
  11   9   6     2382.76     2246.49    277.35 o 
  12   9   6       32.88       32.56    145.13 o 
  13   9   6     1810.13     1803.09    277.72 o 
  14   9   6       69.51       79.57    176.15 o 
  15   9   6     1827.12     1882.61    333.82 o 
  16   9   6       51.51       -1.67    232.10 o 
  17   9   6     1191.05      897.59    298.98 o 
  18   9   6      357.92      275.33    260.30 o 
  19   9   6      779.12      846.76    375.69 o 
   0  10   6    39934.80    42686.39   1374.33 o 
   1  10   6     2016.84     2265.71    271.46 o 
   2  10   6    13437.96    13644.79    521.59 o 
   3  10   6    17150.70    17395.69    523.59 o 
   4  10   6     1336.65     1463.69    191.05 o 
   5  10   6     6867.47     6826.11    331.41 o 
   6  10   6        5.25       57.13    110.38 o 
   7  10   6    19243.22    18260.25    614.52 o 
   8  10   6     2671.23     2803.77    311.81 o 
   9  10   6     3077.27     3190.27    341.12 o 
  10  10   6     5766.62     6220.69    430.69 o 
  11  10   6      854.36      855.01    211.17 o 
  12  10   6    12047.83    11502.37    523.25 o 
  13  10   6     6370.28     5596.17    441.09 o 
  14  10   6     1235.52     1459.41    273.24 o 
  15  10   6     3183.39     3014.64    367.62 o 
  16  10   6       94.65     -175.66    221.29 o 
  17  10   6      886.34      866.16    333.95 o 
  18  10   6        3.38      -29.57    239.62 o 
  19  10   6      105.82     -269.26    555.34 o 
   1  11   6     1412.51     1571.41    253.86 o 
   2  11   6      763.45      895.85    212.83 o 
   3  11   6    11089.78    10414.80    446.99 o 
   4  11   6    12924.74    12375.41    472.93 o 
   5  11   6     7070.32     7346.32    370.23 o 
   6  11   6    29448.87    29792.79    738.72 o 
   7  11   6    11692.15    11615.86    584.65 o 
   8  11   6    14072.52    14376.49    587.72 o 
   9  11   6     5038.95     5075.58    432.56 o 
  10  11   6      684.26      652.12    219.17 o 
  11  11   6       31.40      -36.43    169.06 o 
  12  11   6       60.28       43.42    170.74 o 
  13  11   6     2873.50     2664.96    340.67 o 
  14  11   6      764.97      813.66    248.40 o 
  15  11   6     2728.53     2930.80    375.25 o 
  16  11   6     4707.17     5168.23    539.23 o 
  17  11   6     1665.97     1410.10    394.06 o 
  18  11   6     3589.82     3432.12    628.81 o 
   0  12   6    31093.36    30899.23   1186.38 o 
   1  12   6     7087.86     7072.43    462.95 o 
   2  12   6     6330.65     6319.54    468.21 o 
   3  12   6     3910.48     4208.71    354.20 o 
   4  12   6     6934.31     6907.31    414.98 o 
   5  12   6    13969.59    14910.93    497.17 o 
   6  12   6      667.90      624.47    225.66 o 
   7  12   6      277.68      268.92    195.92 o 
   8  12   6      397.36      347.20    212.91 o 
   9  12   6     2652.76     2708.19    340.86 o 
  10  12   6     4070.23     4136.65    426.08 o 
  11  12   6      340.77      374.59    215.44 o 
  12  12   6    11648.42    11382.02    627.16 o 
  13  12   6      700.74      901.86    275.19 o 
  14  12   6     2810.96     3358.32    396.04 o 
  15  12   6     1631.01     1700.83    325.29 o 
  16  12   6       78.29      -32.62    236.02 o 
  17  12   6     1805.89     1964.45    445.50 o 
   1  13   6     1502.18     1957.00    309.00 o 
   2  13   6      270.73      298.25    196.27 o 
   3  13   6     2216.49     2308.74    292.23 o 
   4  13   6    10812.56    10442.70    490.78 o 
   5  13   6     8592.69     9018.66    481.96 o 
   6  13   6     1267.39     1134.13    277.57 o 
   7  13   6     2649.12     2895.43    392.13 o 
   8  13   6     2106.74     2390.90    377.89 o 
   9  13   6     1297.55      836.88    280.95 o 
  10  13   6      256.72      169.19    227.28 o 
  11  13   6     1148.43     1340.98    301.39 o 
  12  13   6        2.46      -36.05    201.26 o 
  13  13   6     1288.32     1465.05    328.12 o 
  14  13   6      664.49      501.38    271.53 o 
  15  13   6     6204.59     6111.08    582.97 o 
  16  13   6     2222.45     1810.00    390.41 o 
  17  13   6      197.38      174.82    435.09 o 
   0  14   6     6531.20     5795.36    709.61 o 
   1  14   6     1186.72     1295.65    284.56 o 
   2  14   6       13.37      -46.16    180.22 o 
   3  14   6     1368.60     1856.05    288.39 o 
   4  14   6       20.52       20.90    152.14 o 
   5  14   6     4790.22     4413.19    471.36 o 
   6  14   6      899.66     1074.40    290.18 o 
   7  14   6     1041.14      926.02    290.90 o 
   8  14   6      382.83      198.59    225.26 o 
   9  14   6     2240.54     2517.49    406.63 o 
  10  14   6      479.30      416.33    277.16 o 
  11  14   6     1192.78     1188.08    340.71 o 
  12  14   6     2001.94     1480.97    377.84 o 
  13  14   6      426.12      331.30    259.49 o 
  14  14   6        9.22      -62.42    236.65 o 
  15  14   6      554.74      528.13    296.95 o 
  16  14   6      882.04      871.98    452.11 o 
   1  15   6     1859.04     1754.60    333.99 o 
   2  15   6     1036.62      820.44    270.92 o 
   3  15   6     1802.55     1868.79    303.93 o 
   4  15   6       13.29      183.40    191.40 o 
   5  15   6      947.06      853.93    273.10 o 
   6  15   6     1084.32     1193.83    308.13 o 
   7  15   6     1827.39     1882.15    368.44 o 
   8  15   6     1077.79     1034.01    307.06 o 
   9  15   6      136.43      -27.06    229.00 o 
  10  15   6     2531.73     2600.75    439.42 o 
  11  15   6     1495.85     1587.24    391.55 o 
  12  15   6      338.27      346.37    288.97 o 
  13  15   6     1014.01     1087.28    376.02 o 
  14  15   6      269.55      108.96    312.03 o 
  15  15   6      337.30       59.58    367.10 o 
   0  16   6        2.34        5.80    310.18 o 
   1  16   6      164.62      141.94    234.39 o 
   2  16   6      558.12      682.69    271.36 o 
   3  16   6      598.90      415.97    226.03 o 
   4  16   6     3327.06     3226.09    450.88 o 
   5  16   6      401.06      622.14    277.43 o 
   6  16   6        8.74      -85.55    206.65 o 
   7  16   6     4120.70     3630.68    475.01 o 
   8  16   6      581.73      460.16    283.85 o 
   9  16   6      823.77      877.79    328.99 o 
  10  16   6        7.56      -37.22    248.09 o 
  11  16   6     1236.13      724.64    341.37 o 
  12  16   6        0.76       -7.09    274.95 o 
  13  16   6      971.58      454.46    324.52 o 
  14  16   6     1226.85     1723.12    519.52 o 
   1  17   6     6039.78     6457.97    590.28 o 
   2  17   6      351.21      273.18    227.29 o 
   3  17   6      436.97      461.23    270.70 o 
   4  17   6       58.75       27.43    228.68 o 
   5  17   6      584.21      451.16    287.14 o 
   6  17   6      164.94      155.86    246.29 o 
   7  17   6      674.59      535.08    290.89 o 
   8  17   6      730.85      597.08    301.57 o 
   9  17   6      572.12      724.23    332.23 o 
  10  17   6       59.09       64.42    275.52 o 
  11  17   6     2959.11     2786.48    495.44 o 
  12  17   6      223.09      209.80    314.88 o 
  13  17   6       75.60     -127.90    548.61 o 
   0  18   6      248.09      251.59    415.38 o 
   1  18   6     1200.75     1186.56    351.83 o 
   2  18   6     1239.09      974.02    290.73 o 
   3  18   6      107.03        4.89    278.99 o 
   4  18   6      356.09      515.17    291.70 o 
   5  18   6     1241.41     1121.22    354.13 o 
   6  18   6      509.71      238.97    282.35 o 
   7  18   6      625.13      857.57    344.51 o 
   8  18   6      815.61      542.68    311.04 o 
   9  18   6      988.93     1137.26    380.20 o 
  10  18   6     1996.24     1939.99    451.46 o 
  11  18   6     1646.76     1517.93    798.79 o 
   1  19   6     3065.33     2850.34    473.95 o 
   2  19   6      910.09      434.26    317.52 o 
   3  19   6      658.78      907.87    338.82 o 
   4  19   6     5838.30     6456.93    666.78 o 
   5  19   6      220.77      263.73    289.69 o 
   6  19   6     3739.17     3817.45    549.87 o 
   7  19   6      882.93      984.40    369.39 o 
   8  19   6      966.26     1082.98    373.47 o 
   9  19   6     1008.53      810.01    427.78 o 
  10  19   6      303.50      431.93    652.95 o 
   0  20   6     9223.15     9340.22   1101.32 o 
   1  20   6     1484.16      899.36    361.71 o 
   2  20   6     5660.95     5658.46    744.07 o 
   3  20   6     1504.42     1471.87    411.11 o 
   4  20   6      335.87      251.75    304.97 o 
   5  20   6      488.18      251.13    307.57 o 
   6  20   6      270.78      364.96    339.90 o 
   7  20   6      260.27      498.12    626.02 o 
   1  21   6      431.26      420.39    389.80 o 
   2  21   6     2084.45     1525.26    505.88 o 
   3  21   6      115.27      110.42    353.48 o 
   4  21   6     7824.73     7425.90   1092.78 o 
   1   1   7    31369.62    29430.60    273.70 o 
   2   1   7     4159.83     6471.42    142.50 o 
   3   1   7     1817.36     1363.51     77.20 o 
   4   1   7    11617.01    10976.34    187.21 o 
   5   1   7      584.83      761.08     73.40 o 
   6   1   7     1440.72     1197.08     92.94 o 
   7   1   7       37.92      166.64     58.91 o 
   8   1   7     2078.93     1819.21    122.84 o 
   9   1   7     1368.42     1751.39    126.85 o 
  10   1   7     1325.67     1465.86    139.00 o 
  11   1   7     5759.08     5558.42    262.44 o 
  12   1   7     1543.61     1563.78    191.12 o 
  13   1   7     4398.41     3980.97    328.84 o 
  14   1   7     1694.39     1904.36    253.63 o 
  15   1   7       12.61      103.04    149.22 o 
  16   1   7     1661.47     1602.59    269.26 o 
  17   1   7        1.60        4.00    170.22 o 
  18   1   7      914.51      885.62    278.61 o 
  19   1   7       25.38       -4.72    245.77 o 
  20   1   7      536.46      377.72    297.18 o 
   0   2   7    55943.29    65238.61    608.35 o 
   1   2   7     6907.73     5460.43    131.61 o 
   2   2   7    19891.46    19881.97    219.78 o 
   3   2   7    25661.42    25562.70    286.62 o 
   4   2   7      554.24      889.78     75.65 o 
   5   2   7    40132.16    40348.88    381.12 o 
   6   2   7     1771.61     1944.30    115.17 o 
   7   2   7    49659.91    51151.43    516.08 o 
   8   2   7     1305.79      991.31     98.34 o 
   9   2   7    16313.37    15928.11    284.45 o 
  10   2   7     5600.69     4740.62    222.66 o 
  11   2   7     7565.10     7152.50    293.11 o 
  12   2   7     3956.72     4049.54    317.19 o 
  13   2   7      793.69      791.56    186.72 o 
  14   2   7      409.96      511.43    173.03 o 
  15   2   7     1007.97      975.52    216.62 o 
  16   2   7      264.28      442.91    194.40 o 
  17   2   7     1550.64     1696.76    314.98 o 
  18   2   7       33.10       -0.40    201.62 o 
  19   2   7     2025.96     1806.75    362.33 o 
  20   2   7       11.80      105.03    266.20 o 
   1   3   7    24661.32    24862.47    352.22 o 
   2   3   7     1247.68     1047.86     78.40 o 
   3   3   7    16507.08    14399.12    238.08 o 
   4   3   7    34219.36    34665.08    351.69 o 
   5   3   7     9335.88     9901.21    203.44 o 
   6   3   7    20109.59    19498.58    289.66 o 
   7   3   7      390.73      250.89     64.93 o 
   8   3   7      863.67      651.10     76.00 o 
   9   3   7    13546.18    12779.52    300.90 o 
  10   3   7     1016.47      881.09    135.87 o 
  11   3   7    10903.11    10778.66    343.34 o 
  12   3   7       93.22      127.49    110.02 o 
  13   3   7    17783.91    18415.94    574.17 o 
  14   3   7     5326.16     5416.07    397.98 o 
  15   3   7      151.86      111.79    159.31 o 
  16   3   7    10315.27    10249.10    599.81 o 
  17   3   7      366.80      288.64    211.40 o 
  18   3   7     3478.48     3567.18    439.82 o 
  19   3   7      386.27      593.67    278.41 o 
  20   3   7      376.08      302.90    297.33 o 
   0   4   7     4839.58     3160.63    352.84 o 
   1   4   7    11247.86    10610.89    288.64 o 
   2   4   7    17449.03    17193.42    278.72 o 
   3   4   7    12439.56    12967.64    253.80 o 
   4   4   7    23218.97    24546.02    360.91 o 
   5   4   7    19642.63    18833.74    298.96 o 
   6   4   7     1260.59      732.44     88.44 o 
   7   4   7    15719.71    13651.87    269.80 o 
   8   4   7     3089.63     3237.96    163.14 o 
   9   4   7    14041.51    14888.06    330.18 o 
  10   4   7    10789.89    11224.69    345.44 o 
  11   4   7     2494.94     2927.11    244.49 o 
  12   4   7     4415.14     4403.58    282.48 o 
  13   4   7      318.75      393.17    149.08 o 
  14   4   7      343.50      440.11    176.69 o 
  15   4   7      289.54      295.74    195.09 o 
  16   4   7        2.32      -57.50    175.36 o 
  17   4   7     3662.42     3827.11    435.23 o 
  18   4   7      314.24      211.32    236.14 o 
  19   4   7     1390.25     1557.75    345.65 o 
  20   4   7      915.85     1165.17    334.43 o 
   1   5   7      614.33      510.28    101.21 o 
   2   5   7    13488.85    14038.19    330.95 o 
   3   5   7      412.66      438.62     90.29 o 
   4   5   7    19194.76    18139.28    322.97 o 
   5   5   7     6371.92     6750.51    199.11 o 
   6   5   7    28251.09    27742.83    385.32 o 
   7   5   7       79.77       40.86     60.09 o 
   8   5   7     2557.09     2662.53    183.57 o 
   9   5   7    11106.72    11110.08    358.26 o 
  10   5   7      266.96      125.19    114.79 o 
  11   5   7     2101.56     2027.70    214.39 o 
  12   5   7       14.82      -27.78    104.46 o 
  13   5   7     2035.52     2190.17    227.89 o 
  14   5   7     4899.60     5247.08    399.26 o 
  15   5   7      157.80      160.83    192.77 o 
  16   5   7      230.41      245.65    201.33 o 
  17   5   7      149.98      179.83    215.14 o 
  18   5   7      968.88      976.32    298.87 o 
  19   5   7      386.72      319.71    257.75 o 
  20   5   7       34.62      220.54    265.94 o 
   0   6   7    39373.89    37769.38    957.91 o 
   1   6   7     6277.64     6015.16    292.56 o 
   2   6   7     1898.21     2517.53    199.33 o 
   3   6   7    15619.82    17685.98    388.40 o 
   4   6   7      479.68      479.70     95.27 o 
   5   6   7      243.73      103.25     71.18 o 
   6   6   7     6169.34     7817.84    227.78 o 
   7   6   7    10749.40    11957.71    277.73 o 
   8   6   7     4636.42     3826.23    218.33 o 
   9   6   7       31.51       47.06    102.18 o 
  10   6   7     4697.49     4576.04    296.71 o 
  11   6   7      227.56      122.26    118.59 o 
  12   6   7     5151.01     5292.22    340.51 o 
  13   6   7     1492.92     1500.09    207.16 o 
  14   6   7      131.13       20.28    150.83 o 
  15   6   7        3.01       23.82    172.47 o 
  16   6   7      934.35      943.34    270.30 o 
  17   6   7      429.83      552.82    254.65 o 
  18   6   7     1114.88      983.08    300.25 o 
  19   6   7       91.14       -1.60    238.64 o 
  20   6   7      647.42      785.35    358.91 o 
   1   7   7      184.24       39.79     97.60 o 
   2   7   7      139.70      251.36    102.35 o 
   3   7   7     2554.67     3352.68    244.05 o 
   4   7   7     5994.24     6010.69    241.37 o 
   5   7   7     4085.49     4069.49    220.96 o 
   6   7   7     5620.98     6528.44    252.21 o 
   7   7   7     1336.98     1530.66    154.76 o 
   8   7   7      252.39      326.74    108.97 o 
   9   7   7       17.71       89.33    104.39 o 
  10   7   7     4886.55     4919.15    320.28 o 
  11   7   7     1761.63     2140.75    234.10 o 
  12   7   7      264.13      306.39    142.95 o 
  13   7   7    11744.54    11998.98    505.34 o 
  14   7   7       44.45       36.99    148.15 o 
  15   7   7     1976.92     1938.27    324.90 o 
  16   7   7     1976.87     1884.95    339.16 o 
  17   7   7      203.92      377.78    248.92 o 
  18   7   7      457.77      324.76    261.38 o 
  19   7   7        5.41      -19.79    246.15 o 
  20   7   7      813.32      819.10    531.55 o 
   0   8   7     4243.62     3798.44    437.06 o 
   1   8   7     5035.24     5898.90    327.66 o 
   2   8   7    16584.11    18127.16    481.51 o 
   3   8   7      779.35      846.09    152.33 o 
   4   8   7      336.55      294.68     97.41 o 
   5   8   7     5862.88     5914.96    266.00 o 
   6   8   7     6173.29     6137.07    335.78 o 
   7   8   7    13233.58    12960.45    415.55 o 
   8   8   7     4654.17     5011.13    339.40 o 
   9   8   7     7211.29     6586.35    348.76 o 
  10   8   7     4193.72     4191.15    306.27 o 
  11   8   7      230.14      204.38    137.30 o 
  12   8   7     2644.10     2625.66    297.65 o 
  13   8   7      534.54      508.48    188.83 o 
  14   8   7        7.89      -81.39    154.50 o 
  15   8   7      101.34      122.34    185.02 o 
  16   8   7     3214.93     3127.91    403.74 o 
  17   8   7     3487.25     3141.05    426.15 o 
  18   8   7      940.04     1137.98    326.34 o 
  19   8   7     3519.56     3424.70    474.12 o 
   1   9   7      930.77     1057.61    194.95 o 
   2   9   7     1812.06     1216.15    182.73 o 
   3   9   7      650.10      633.05    193.78 o 
   4   9   7     8381.04     7795.65    348.62 o 
   5   9   7      395.84      465.58    120.65 o 
   6   9   7     4707.53     4635.38    266.15 o 
   7   9   7        2.12        0.87    108.31 o 
   8   9   7       88.75      104.73    138.66 o 
   9   9   7      125.65      256.96    142.65 o 
  10   9   7     1276.22     1280.56    220.85 o 
  11   9   7     4217.67     4281.70    358.61 o 
  12   9   7     6831.04     6746.55    455.93 o 
  13   9   7     5058.11     4502.24    395.31 o 
  14   9   7      538.25      470.07    206.18 o 
  15   9   7     1849.25     1613.78    317.17 o 
  16   9   7     1024.01     1199.32    305.98 o 
  17   9   7      686.04      532.30    266.27 o 
  18   9   7      969.17      735.21    301.47 o 
  19   9   7       18.29     -161.03    326.01 o 
   0  10   7    31027.66    29654.37   2478.27 o 
   1  10   7     1865.75     1765.17    251.74 o 
   2  10   7    22370.34    23043.56    764.41 o 
   3  10   7      371.17      408.44    149.90 o 
   4  10   7      564.44      520.53    157.09 o 
   5  10   7      748.36      964.09    168.76 o 
   6  10   7     3816.44     4155.93    275.83 o 
   7  10   7     2652.94     2937.10    312.18 o 
   8  10   7     1396.42     1498.89    251.63 o 
   9  10   7      549.81      414.46    184.37 o 
  10  10   7     5270.28     4596.19    377.19 o 
  11  10   7      376.83      311.30    172.23 o 
  12  10   7     7714.08     7474.72    494.11 o 
  13  10   7     1010.01      875.70    234.08 o 
  14  10   7        7.14      120.52    187.83 o 
  15  10   7      177.10      -94.21    184.15 o 
  16  10   7     1780.96     1637.89    382.70 o 
  17  10   7      332.44      362.22    265.59 o 
  18  10   7      714.28      813.00    318.54 o 
   1  11   7     5126.94     5854.40    439.24 o 
   2  11   7    11648.98    12394.43    534.15 o 
   3  11   7     1208.70     1441.10    225.40 o 
   4  11   7     4733.70     4678.72    355.84 o 
   5  11   7     1774.34     1363.07    203.55 o 
   6  11   7    18237.38    18028.82    594.19 o 
   7  11   7     3234.24     3327.33    387.54 o 
   8  11   7     2986.95     3169.98    350.29 o 
   9  11   7     3329.09     3402.71    365.29 o 
  10  11   7     2222.11     2326.04    320.19 o 
  11  11   7      202.96       48.63    178.29 o 
  12  11   7     2248.88     2329.08    316.15 o 
  13  11   7      603.87      399.61    206.46 o 
  14  11   7     3756.52     3628.36    396.95 o 
  15  11   7       25.71      163.36    201.43 o 
  16  11   7     1534.88     1337.15    373.82 o 
  17  11   7       56.15      -65.43    261.49 o 
  18  11   7     1013.03     1179.96    458.52 o 
   0  12   7    31955.71    32331.78   1224.23 o 
   1  12   7       16.33       20.10    156.83 o 
   2  12   7    10461.59    10564.23    525.53 o 
   3  12   7     9142.32     9239.90    446.80 o 
   4  12   7     2152.61     2301.57    279.36 o 
   5  12   7    20493.04    20212.64    573.55 o 
   6  12   7       24.28       26.78    149.06 o 
   7  12   7      496.76      503.52    227.30 o 
   8  12   7     3903.38     3938.31    435.69 o 
   9  12   7     1378.83     1374.02    276.19 o 
  10  12   7     8225.49     8197.46    574.52 o 
  11  12   7        2.35      -78.08    176.01 o 
  12  12   7     9545.39     9401.32    611.60 o 
  13  12   7     3987.95     4081.62    458.48 o 
  14  12   7     1230.24     1037.37    303.57 o 
  15  12   7     1723.15     1997.80    342.76 o 
  16  12   7      688.00      677.36    297.59 o 
  17  12   7      197.55       99.30    295.10 o 
   1  13   7     7805.43     8323.05    514.60 o 
   2  13   7     2294.43     2772.11    349.08 o 
   3  13   7     6743.83     6763.38    450.10 o 
   4  13   7    17520.95    18059.92    620.95 o 
   5  13   7      803.50     1133.90    241.56 o 
   6  13   7    19300.89    21321.29    818.59 o 
   7  13   7     1081.86     1059.46    278.73 o 
   8  13   7     6690.02     6518.44    579.87 o 
   9  13   7     3372.44     3777.21    463.47 o 
  10  13   7       68.37       68.97    213.50 o 
  11  13   7     7117.28     7081.52    563.75 o 
  12  13   7     1639.99     1261.71    307.10 o 
  13  13   7     5550.58     5851.85    546.66 o 
  14  13   7      613.55      787.64    291.93 o 
  15  13   7     2474.39     2301.12    406.33 o 
  16  13   7     2480.72     1920.18    397.99 o 
   0  14   7    18281.92    18235.89   1026.10 o 
   1  14   7     2114.91     1792.47    313.26 o 
   2  14   7     8283.07     8244.54    567.57 o 
   3  14   7     6285.80     6529.07    473.88 o 
   4  14   7     5197.02     5628.67    444.89 o 
   5  14   7       65.65      103.29    175.14 o 
   6  14   7     1442.25     1178.84    298.14 o 
   7  14   7    13782.70    12681.08    689.76 o 
   8  14   7       32.29       12.94    206.00 o 
   9  14   7     6270.75     6725.83    608.01 o 
  10  14   7     5157.34     5556.64    565.73 o 
  11  14   7      313.80      608.65    291.72 o 
  12  14   7     9244.25     8459.94    716.96 o 
  13  14   7      519.01      409.23    267.23 o 
  14  14   7     1289.78     1358.52    349.09 o 
  15  14   7     5751.68     5471.00    571.13 o 
  16  14   7      488.45      563.83    429.38 o 
   1  15   7     4789.54     5295.96    507.31 o 
   2  15   7       86.35        1.77    177.09 o 
   3  15   7     5059.95     5348.42    452.34 o 
   4  15   7     5176.10     4744.94    438.38 o 
   5  15   7     5503.49     5096.30    522.71 o 
   6  15   7    13924.86    13762.55    749.65 o 
   7  15   7      273.81      303.64    244.75 o 
   8  15   7     5037.17     4858.97    536.33 o 
   9  15   7     1342.28     1525.16    360.82 o 
  10  15   7        5.64      -36.29    238.20 o 
  11  15   7     1850.44     2059.13    420.15 o 
  12  15   7      807.96      770.81    330.28 o 
  13  15   7      651.79      452.42    316.03 o 
  14  15   7       94.48      106.45    301.49 o 
  15  15   7      886.76      691.72    446.05 o 
   0  16   7     3257.85     3654.87    648.11 o 
   1  16   7        5.88       -4.73    224.26 o 
   2  16   7       43.79      212.71    205.33 o 
   3  16   7     3280.13     3692.21    403.05 o 
   4  16   7      696.94      623.57    276.95 o 
   5  16   7      119.18      110.92    218.72 o 
   6  16   7        9.47      167.14    235.98 o 
   7  16   7       28.64      142.10    237.28 o 
   8  16   7      524.90      564.87    295.65 o 
   9  16   7      279.10      465.43    286.23 o 
  10  16   7      808.13      734.14    328.04 o 
  11  16   7       20.37      102.66    264.88 o 
  12  16   7      981.66      866.67    360.97 o 
  13  16   7     1307.92     1194.27    388.46 o 
  14  16   7       29.47       45.78    375.22 o 
   1  17   7       63.01       34.31    239.40 o 
   2  17   7       17.37        2.42    202.06 o 
   3  17   7       70.96      132.83    246.65 o 
   4  17   7       60.67       63.33    235.37 o 
   5  17   7      375.15      158.00    246.89 o 
   6  17   7     3246.53     3535.47    488.37 o 
   7  17   7        3.18      -11.08    237.18 o 
   8  17   7      291.96      -84.95    238.32 o 
   9  17   7       52.86      172.21    277.68 o 
  10  17   7     1062.34      685.96    328.35 o 
  11  17   7      566.85      522.70    333.39 o 
  12  17   7        1.84       74.21    295.51 o 
   0  18   7      117.37     -116.28    377.06 o 
   1  18   7        6.52     -173.45    252.56 o 
   2  18   7       23.50       31.96    226.04 o 
   3  18   7      264.25      282.86    322.10 o 
   4  18   7      136.36       68.32    240.43 o 
   5  18   7     4145.22     4011.20    536.17 o 
   6  18   7        8.56     -152.69    236.62 o 
   7  18   7     4682.99     4183.96    560.74 o 
   8  18   7      814.59      852.42    342.83 o 
   9  18   7       25.81     -132.19    257.17 o 
  10  18   7      113.02       65.19    293.14 o 
  11  18   7        1.87     -353.40    512.71 o 
   1  19   7     4367.92     4363.23    493.68 o 
   2  19   7      652.25      432.77    320.13 o 
   3  19   7     2430.27     2353.95    525.09 o 
   4  19   7       24.77        7.61    252.42 o 
   5  19   7      127.26      116.29    278.92 o 
   6  19   7       15.95      -41.25    273.95 o 
   7  19   7      334.61      334.91    308.52 o 
   8  19   7      171.58       29.66    301.54 o 
   9  19   7      426.03      719.14    700.07 o 
   0  20   7        1.73      217.41    449.33 o 
   1  20   7        0.07       47.65    288.59 o 
   2  20   7       15.69     -125.69    327.52 o 
   3  20   7      418.90      492.34    322.79 o 
   4  20   7      236.15      354.07    318.73 o 
   5  20   7     1149.31     1374.57    412.82 o 
   6  20   7       47.65      237.02    314.48 o 
   7  20   7     1294.95     2585.98    997.37 o 
   1  21   7      467.78      633.42    423.14 o 
   2  21   7      637.55      521.77    544.86 o 
   3  21   7      267.34      444.22    396.84 o 
   4  21   7      109.33      133.51    675.38 o 
   0   0   8    10953.64     9429.55    233.46 o 
   1   0   8    69504.12    74763.52    604.69 o 
   2   0   8    84817.41    86835.96    793.67 o 
   3   0   8     3524.10     2714.89    135.74 o 
   4   0   8    68773.84    72868.91    927.41 o 
   5   0   8     8578.42     8035.78    251.41 o 
   6   0   8     1366.94     1187.00    134.82 o 
   7   0   8    10251.25    10771.28    324.62 o 
   8   0   8    40202.36    40616.42    634.18 o 
   9   0   8      334.26      179.68    101.55 o 
  10   0   8    26484.22    25803.54    557.95 o 
  11   0   8     1094.36     1100.57    207.12 o 
  12   0   8     3343.68     2437.13    356.32 o 
  13   0   8     3875.33     4008.54    463.04 o 
  14   0   8     4309.74     3732.46    476.63 o 
  15   0   8     1629.65     1640.68    363.80 o 
  16   0   8     4487.08     4514.29    567.36 o 
  17   0   8     1327.87     1065.33    348.33 o 
  18   0   8     2290.41     2293.67    482.50 o 
  19   0   8     1022.03     1127.58    489.93 o 
  20   0   8    10171.89    10106.07   1695.19 o 
   1   1   8      398.33      521.35     57.31 o 
   2   1   8   108883.42   111396.09    690.68 o 
   3   1   8      219.25      153.30     39.82 o 
   4   1   8    12325.57    11786.08    197.97 o 
   5   1   8      455.00      501.87     65.00 o 
   6   1   8     2073.74     2187.22    122.56 o 
   7   1   8     9866.26     8874.00    212.05 o 
   8   1   8    17470.24    17011.13    298.02 o 
   9   1   8     2159.71     1927.63    136.43 o 
  10   1   8    53709.74    52233.48    602.60 o 
  11   1   8       88.94       94.84     91.32 o 
  12   1   8      131.83      298.53    124.45 o 
  13   1   8       74.68      157.68    139.81 o 
  14   1   8    27122.01    27504.39    714.54 o 
  15   1   8      526.08      417.52    181.04 o 
  16   1   8     7473.50     7507.30    498.03 o 
  17   1   8     1083.07     1352.22    263.57 o 
  18   1   8      544.01      503.14    248.76 o 
  19   1   8     3158.50     2793.01    453.91 o 
  20   1   8      995.91     1209.81    546.67 o 
   0   2   8       74.80       81.81     43.14 o 
   1   2   8     6885.68     7068.17    155.58 o 
   2   2   8     2313.69     2005.73     90.93 o 
   3   2   8      476.48      797.10    113.53 o 
   4   2   8    57720.16    55015.70    429.25 o 
   5   2   8       83.70      102.33     48.09 o 
   6   2   8      798.16      735.30     82.63 o 
   7   2   8     3576.03     3477.03    157.94 o 
   8   2   8    53719.56    50381.54    577.27 o 
   9   2   8      954.15      711.24     96.63 o 
  10   2   8    17644.68    17506.25    364.65 o 
  11   2   8      815.94      839.01    139.17 o 
  12   2   8        3.32       48.86    111.01 o 
  13   2   8     5802.04     6162.00    399.17 o 
  14   2   8     4702.31     4731.57    374.22 o 
  15   2   8     5252.17     5391.23    411.53 o 
  16   2   8     4180.90     4458.75    399.15 o 
  17   2   8        0.19       11.84    193.02 o 
  18   2   8     1926.76     1738.64    341.78 o 
  19   2   8      169.95       16.87    222.26 o 
  20   2   8     7851.75     7528.03   1046.92 o 
   1   3   8    18727.77    17260.03    247.61 o 
   2   3   8    31329.05    27409.90    308.98 o 
   3   3   8    47730.56    47352.06    423.59 o 
   4   3   8    11593.79    11618.67    215.50 o 
   5   3   8    23338.23    26010.69    328.63 o 
   6   3   8     8593.36     9235.18    213.38 o 
   7   3   8     1390.94     1538.96    114.74 o 
   8   3   8     5230.22     5398.73    190.98 o 
   9   3   8    14528.91    15531.53    337.49 o 
  10   3   8    19179.85    20093.34    394.10 o 
  11   3   8     5490.84     5198.45    286.06 o 
  12   3   8      174.53      198.64    116.69 o 
  13   3   8     5826.94     5870.00    398.14 o 
  14   3   8    12745.91    14254.55    536.84 o 
  15   3   8      428.19      409.44    183.87 o 
  16   3   8     1240.02     1099.02    241.94 o 
  17   3   8        8.85      -39.96    185.65 o 
  18   3   8     2955.15     2622.28    384.78 o 
  19   3   8     3320.04     3206.25    438.32 o 
  20   3   8        1.03     -102.79    311.50 o 
   0   4   8     7356.54     6733.98    301.57 o 
   1   4   8       94.18       85.98     47.79 o 
   2   4   8       10.08       67.67     47.25 o 
   3   4   8    32960.02    32103.95    483.64 o 
   4   4   8      878.22      778.48     92.15 o 
   5   4   8   109629.76   110993.85    726.63 o 
   6   4   8     3980.13     4113.30    170.34 o 
   7   4   8     6641.03     6960.69    201.49 o 
   8   4   8    25495.52    25838.38    371.43 o 
   9   4   8    15289.53    14696.22    335.58 o 
  10   4   8     1416.49     1057.51    149.84 o 
  11   4   8      286.67      274.05    115.58 o 
  12   4   8     3827.70     3857.19    266.08 o 
  13   4   8    16511.24    17293.20    517.84 o 
  14   4   8      122.31      161.42    156.23 o 
  15   4   8     9079.02     9364.75    495.89 o 
  16   4   8     1541.83     1365.62    284.92 o 
  17   4   8     1280.59     1069.92    282.37 o 
  18   4   8     3040.46     2925.93    406.81 o 
  19   4   8     1008.37     1014.88    352.96 o 
  20   4   8     5147.51     4910.93    713.14 o 
   1   5   8    37340.95    38496.59    585.92 o 
   2   5   8     7048.10     6646.83    236.84 o 
   3   5   8    49194.92    50965.87    501.22 o 
   4   5   8     5397.80     6631.14    212.02 o 
   5   5   8     5729.07     5219.75    184.31 o 
   6   5   8    15549.41    14482.78    292.78 o 
   7   5   8    10296.12     9582.91    248.68 o 
   8   5   8     1679.63     1702.87    156.51 o 
   9   5   8    23740.39    23853.88    448.66 o 
  10   5   8     8797.67     8114.96    310.90 o 
  11   5   8    10792.26    10514.45    391.33 o 
  12   5   8     2973.12     3228.64    256.58 o 
  13   5   8     2502.86     2714.47    245.92 o 
  14   5   8    17833.93    18727.78    626.92 o 
  15   5   8     4263.93     4955.95    454.79 o 
  16   5   8     3363.93     3043.50    386.45 o 
  17   5   8       83.69        0.46    197.02 o 
  18   5   8     7858.41     8523.05    645.74 o 
  19   5   8     3092.81     3170.40    512.46 o 
  20   5   8      122.32      351.74    363.57 o 
   0   6   8    18381.52    17605.08    681.02 o 
   1   6   8    19576.78    18979.67    501.95 o 
   2   6   8     2634.76     2792.09    216.51 o 
   3   6   8    84876.27    89631.71    897.12 o 
   4   6   8     6291.75     6184.71    231.85 o 
   5   6   8    21081.36    19583.15    369.59 o 
   6   6   8       28.00      129.03     70.91 o 
   7   6   8     9410.19     8595.42    248.07 o 
   8   6   8     6323.77     6567.95    259.22 o 
   9   6   8    18284.33    18553.01    471.67 o 
  10   6   8        5.13       44.82    111.09 o 
  11   6   8     6845.11     6744.01    365.03 o 
  12   6   8     8436.19     9016.21    373.10 o 
  13   6   8     4876.18     5199.56    335.94 o 
  14   6   8     4436.53     4483.50    385.35 o 
  15   6   8    17825.67    16959.22    699.20 o 
  16   6   8      805.26      551.90    242.31 o 
  17   6   8     3382.19     3562.16    444.18 o 
  18   6   8      561.25      625.82    275.04 o 
  19   6   8     1347.95     1670.05    421.03 o 
  20   6   8     2220.53     3100.93   1061.32 o 
   1   7   8     8564.50     9130.50    379.58 o 
   2   7   8    32596.97    33029.58    615.37 o 
   3   7   8      169.42      137.53     84.69 o 
   4   7   8     7931.96     8290.11    277.96 o 
   5   7   8      464.29      489.74    107.78 o 
   6   7   8    31375.41    32781.54    531.25 o 
   7   7   8    13041.88    13893.17    358.00 o 
   8   7   8       75.77       48.37     87.43 o 
   9   7   8    16991.91    17384.03    508.50 o 
  10   7   8     4631.13     4659.27    321.85 o 
  11   7   8     1434.90     1509.01    204.62 o 
  12   7   8      466.57      400.55    152.93 o 
  13   7   8       81.52      141.81    133.25 o 
  14   7   8    14999.11    16056.70    604.89 o 
  15   7   8     6661.98     6229.20    517.26 o 
  16   7   8        5.00      -58.21    188.60 o 
  17   7   8       53.35       71.00    218.01 o 
  18   7   8     4214.14     3912.70    477.74 o 
  19   7   8      580.93      925.38    421.82 o 
  20   7   8       47.51     -117.80    586.75 o 
   0   8   8      734.29      676.34    232.42 o 
   1   8   8     2573.60     2853.49    275.53 o 
   2   8   8     1620.39     2033.99    212.89 o 
   3   8   8     7912.11     8620.66    354.03 o 
   4   8   8    17830.13    17663.98    412.83 o 
   5   8   8     2607.12     2748.04    208.92 o 
   6   8   8     6616.74     6255.26    271.87 o 
   7   8   8     1191.38     1128.55    194.48 o 
   8   8   8     8112.55     7438.08    366.94 o 
   9   8   8      432.93      361.65    133.97 o 
  10   8   8       28.29      107.59    121.03 o 
  11   8   8      881.71      882.17    181.24 o 
  12   8   8     6768.14     6524.71    397.86 o 
  13   8   8       68.40       36.75    156.46 o 
  14   8   8      181.98      127.73    175.36 o 
  15   8   8      716.95      687.86    227.84 o 
  16   8   8     2534.80     2550.74    379.83 o 
  17   8   8       12.76      -19.08    219.41 o 
  18   8   8      146.08      134.40    247.73 o 
  19   8   8        0.95      186.26    344.62 o 
   1   9   8    10583.96    10393.87    451.50 o 
   2   9   8    36556.93    35969.60    713.43 o 
   3   9   8      706.71      703.17    160.59 o 
   4   9   8      411.88      526.47    133.53 o 
   5   9   8      495.48      626.94    149.15 o 
   6   9   8    14071.58    13602.24    418.78 o 
   7   9   8     1321.38     1203.94    189.50 o 
   8   9   8      996.80      973.01    209.06 o 
   9   9   8      250.96       92.53    127.26 o 
  10   9   8    10084.18    10072.29    453.50 o 
  11   9   8     2948.63     2763.85    305.77 o 
  12   9   8     2727.46     2934.45    321.68 o 
  13   9   8     3606.95     3502.91    358.41 o 
  14   9   8    11547.54    11762.72    547.41 o 
  15   9   8        2.35     -105.56    170.05 o 
  16   9   8      650.29      465.26    255.03 o 
  17   9   8        0.53      -17.11    227.34 o 
  18   9   8      980.88     1161.49    334.51 o 
  19   9   8      344.16      391.54    700.07 o 
   0  10   8      328.23      514.50    255.82 o 
   1  10   8       11.70        1.70    128.93 o 
   2  10   8     4559.53     4311.44    430.11 o 
   3  10   8     3229.19     3382.39    384.79 o 
   4  10   8    16975.10    16637.61    525.44 o 
   5  10   8    10169.94    11317.31    408.08 o 
   6  10   8      356.63      283.52    122.56 o 
   7  10   8     6859.38     6947.45    446.88 o 
   8  10   8     9140.77    10217.66    495.15 o 
   9  10   8      592.60      491.88    193.53 o 
  10  10   8     1552.49     1554.41    269.45 o 
  11  10   8        0.94      -33.38    147.23 o 
  12  10   8      507.51      777.53    220.94 o 
  13  10   8      329.81      327.87    195.77 o 
  14  10   8     2572.35     3014.47    356.92 o 
  15  10   8     2021.18     1577.05    294.79 o 
  16  10   8     5881.53     6170.70    570.26 o 
  17  10   8     2497.45     2799.21    419.89 o 
  18  10   8       16.91      134.11    295.87 o 
   1  11   8    17117.41    19521.34    850.47 o 
   2  11   8    18978.10    19062.40    587.08 o 
   3  11   8     2434.93     2776.21    288.94 o 
   4  11   8     5109.14     4468.97    351.96 o 
   5  11   8       73.31      165.75    127.01 o 
   6  11   8     5606.11     5851.82    417.02 o 
   7  11   8     1899.78     1852.73    366.93 o 
   8  11   8      701.14      902.77    221.38 o 
   9  11   8      420.09      565.12    209.20 o 
  10  11   8    21094.55    21372.87    744.71 o 
  11  11   8     8247.00     8373.85    556.57 o 
  12  11   8      134.18      225.10    208.68 o 
  13  11   8     4554.03     4727.22    426.05 o 
  14  11   8     6567.42     6313.51    499.03 o 
  15  11   8      383.02      274.91    221.43 o 
  16  11   8      320.07      363.89    258.47 o 
  17  11   8        3.42     -153.06    235.99 o 
  18  11   8      146.01      351.15    654.07 o 
   0  12   8     6530.98     7027.86    714.18 o 
   1  12   8      792.04      600.12    206.11 o 
   2  12   8       82.51        7.80    143.68 o 
   3  12   8       57.08       25.86    145.00 o 
   4  12   8    13164.29    13100.25    523.86 o 
   5  12   8    11681.96    11411.93    454.72 o 
   6  12   8      289.41      194.75    164.33 o 
   7  12   8    16459.10    17777.21    740.01 o 
   8  12   8      947.32      762.15    253.17 o 
   9  12   8     1578.43     1845.84    304.56 o 
  10  12   8      179.63       77.27    185.65 o 
  11  12   8      155.59      161.95    201.75 o 
  12  12   8       13.44       36.30    195.04 o 
  13  12   8        7.22      -67.82    198.88 o 
  14  12   8     1171.30     1326.22    318.48 o 
  15  12   8     1973.00     2045.42    377.77 o 
  16  12   8     4294.32     4239.96    502.42 o 
  17  12   8     2290.84     2252.28    539.59 o 
   1  13   8     2186.70     2092.25    318.87 o 
   2  13   8     2745.11     2478.98    304.47 o 
   3  13   8      679.39      717.59    211.38 o 
   4  13   8     4470.38     3811.22    362.39 o 
   5  13   8     1978.13     1802.91    281.67 o 
   6  13   8     1185.61     1090.23    279.80 o 
   7  13   8     2476.92     2613.03    379.14 o 
   8  13   8     2810.31     2482.98    383.13 o 
   9  13   8       10.78       60.55    205.11 o 
  10  13   8     3468.72     3827.51    477.07 o 
  11  13   8     6769.66     6399.10    536.36 o 
  12  13   8      177.59      281.61    226.15 o 
  13  13   8     2817.72     3060.90    425.60 o 
  14  13   8     1141.29     1298.15    329.33 o 
  15  13   8      143.31      -58.37    245.80 o 
  16  13   8       54.37       45.25    266.44 o 
   0  14   8    10960.19     9638.65   1296.35 o 
   1  14   8     1772.35     2031.61    330.60 o 
   2  14   8     2347.46     2204.32    307.63 o 
   3  14   8      151.34       10.32    168.87 o 
   4  14   8     4555.81     4770.63    412.58 o 
   5  14   8     3097.73     3292.19    372.06 o 
   6  14   8        1.74       90.72    203.66 o 
   7  14   8     1759.87     1960.77    362.86 o 
   8  14   8     1363.52     1248.00    323.78 o 
   9  14   8       39.48      109.70    219.54 o 
  10  14   8     2645.44     2383.65    405.58 o 
  11  14   8      418.77      294.66    269.60 o 
  12  14   8     6083.57     5672.51    918.07 o 
  13  14   8      137.96       76.81    234.40 o 
  14  14   8        1.19     -221.18    221.18 o 
  15  14   8      111.72       32.48    256.48 o 
  16  14   8      599.43      502.98    423.88 o 
   1  15   8      346.58      264.67    230.55 o 
   2  15   8       32.15      196.98    187.55 o 
   3  15   8      145.51       57.97    188.85 o 
   4  15   8     1624.07     1727.01    299.62 o 
   5  15   8      971.89      968.63    287.21 o 
   6  15   8    14686.07    14901.24    756.91 o 
   7  15   8      300.70      382.89    251.46 o 
   8  15   8     4564.28     4600.75    521.19 o 
   9  15   8      666.27      529.55    274.08 o 
  10  15   8     1191.89      818.40    321.03 o 
  11  15   8      237.88      273.60    287.55 o 
  12  15   8      255.68       -5.00    261.31 o 
  13  15   8        3.23      -91.65    269.02 o 
  14  15   8       99.06      318.43    324.50 o 
  15  15   8     1487.84     1083.28    467.76 o 
   0  16   8    27110.93    25203.93   1317.67 o 
   1  16   8      689.77      468.05    264.87 o 
   2  16   8     4905.40     5166.96    466.57 o 
   3  16   8       27.55      -16.65    187.06 o 
   4  16   8      301.91      242.17    212.77 o 
   5  16   8       10.16       72.68    223.31 o 
   6  16   8      325.11      464.82    269.34 o 
   7  16   8       19.54      -93.54    214.00 o 
   8  16   8      297.73      305.01    270.66 o 
   9  16   8     1219.46      991.73    334.86 o 
  10  16   8     4435.61     3929.21    525.94 o 
  11  16   8      305.02      146.29    273.87 o 
  12  16   8    14101.02    14698.11    874.48 o 
  13  16   8       25.80      -43.81    289.10 o 
  14  16   8      444.66     1018.68    779.72 o 
   1  17   8      139.04       47.59    248.97 o 
   2  17   8        3.79      -59.38    198.08 o 
   3  17   8       28.98      298.94    255.27 o 
   4  17   8     4062.32     4149.29    521.21 o 
   5  17   8      571.35      336.10    273.11 o 
   6  17   8    17198.50    18480.41   1106.64 o 
   7  17   8      517.61      269.23    276.42 o 
   8  17   8     3454.87     3431.68    502.90 o 
   9  17   8       77.56      -52.87    254.38 o 
  10  17   8      358.65      233.81    300.77 o 
  11  17   8      254.99      237.06    309.43 o 
  12  17   8      343.76      308.93    325.48 o 
   0  18   8    18541.48    18490.73   1238.73 o 
   1  18   8       19.51      218.14    281.67 o 
   2  18   8     3248.91     3346.36    431.72 o 
   3  18   8      225.09      223.79    310.55 o 
   4  18   8      236.81      336.96    276.74 o 
   5  18   8      571.39      534.97    312.45 o 
   6  18   8       95.44      169.80    274.01 o 
   7  18   8      465.03      514.27    318.04 o 
   8  18   8       38.46      -88.65    256.01 o 
   9  18   8       14.83       -5.40    276.45 o 
  10  18   8     2379.35     2406.29    486.12 o 
  11  18   8       63.89     -252.43    512.71 o 
   1  19   8     2944.87     3240.24    448.19 o 
   2  19   8      685.67      606.63    320.15 o 
   3  19   8      880.32      858.55    412.09 o 
   4  19   8     1707.10     1576.42    400.63 o 
   5  19   8        6.58       32.24    279.23 o 
   6  19   8     4452.89     4884.75    615.77 o 
   7  19   8      684.36      698.89    350.17 o 
   8  19   8      219.92      -41.11    281.06 o 
   9  19   8     1691.49     1308.13    807.77 o 
   0  20   8     5313.44     4412.98    827.04 o 
   1  20   8      229.41      351.80    322.73 o 
   2  20   8      528.88      543.77    394.82 o 
   3  20   8     2213.44     2490.79    481.99 o 
   4  20   8      891.10      867.55    356.94 o 
   5  20   8     5926.75     5729.26    676.03 o 
   6  20   8        2.68     -129.86    292.75 o 
   7  20   8     5422.49     5873.14   1364.23 o 
   1  21   8     5989.17     6696.62   1014.62 o 
   2  21   8      130.80      365.78    494.02 o 
   3  21   8      837.44      708.84    425.50 o 
   1   1   9     2629.98     2261.46    103.68 o 
   2   1   9    12342.28    12936.59    217.12 o 
   3   1   9      404.11      621.92     58.83 o 
   4   1   9     8651.11     8522.67    173.78 o 
   5   1   9       42.86      172.35     50.31 o 
   6   1   9    32195.95    32665.58    375.48 o 
   7   1   9      181.12      182.79     63.74 o 
   8   1   9    12416.56    11731.25    258.47 o 
   9   1   9       40.65       -3.05     64.92 o 
  10   1   9      867.95      507.30    107.18 o 
  11   1   9      820.95      775.14    132.83 o 
  12   1   9        3.21       14.76    104.60 o 
  13   1   9       59.24        3.34    130.02 o 
  14   1   9       24.44      -48.83    136.37 o 
  15   1   9      110.42      209.07    166.54 o 
  16   1   9      413.48      394.05    192.71 o 
  17   1   9      228.09      -18.69    166.64 o 
  18   1   9      651.97      476.67    317.78 o 
  19   1   9       21.21      162.24    312.86 o 
  20   1   9      586.17      238.80    426.72 o 
   0   2   9     3700.89     3673.56    138.70 o 
   1   2   9     1973.71     2401.48    108.94 o 
   2   2   9    22699.06    22406.45    253.72 o 
   3   2   9      154.26      165.57     48.18 o 
   4   2   9       69.39       41.52     42.48 o 
   5   2   9    13323.26    13872.78    240.84 o 
   6   2   9       78.44      293.19     64.77 o 
   7   2   9      131.01       96.49     58.29 o 
   8   2   9     3570.10     4018.94    178.99 o 
   9   2   9      238.15      282.77     81.73 o 
  10   2   9     5973.66     5691.79    240.05 o 
  11   2   9      114.85       90.97     99.15 o 
  12   2   9     9546.35     8610.95    363.57 o 
  13   2   9     2044.19     2162.62    260.12 o 
  14   2   9      418.40      474.38    178.83 o 
  15   2   9      237.53      230.35    168.41 o 
  16   2   9      417.26      378.30    196.52 o 
  17   2   9      549.23      509.61    210.98 o 
  18   2   9      640.03      605.34    341.27 o 
  19   2   9        2.80     -243.16    278.08 o 
  20   2   9      397.59       86.25    396.82 o 
   1   3   9    11715.20    13013.50    225.38 o 
   2   3   9     8154.52     8215.01    185.83 o 
   3   3   9    22658.02    23395.71    274.64 o 
   4   3   9    35786.18    35482.06    373.62 o 
   5   3   9     1454.94     1596.00    110.63 o 
   6   3   9    50623.09    50508.56    533.46 o 
   7   3   9    13885.43    14667.84    280.19 o 
   8   3   9    32033.29    31513.19    414.20 o 
   9   3   9     3355.84     3668.07    208.01 o 
  10   3   9    14938.33    16377.73    366.15 o 
  11   3   9       29.28       46.68    100.45 o 
  12   3   9      564.88      665.13    156.47 o 
  13   3   9      451.84      376.35    183.10 o 
  14   3   9      684.65      521.26    182.24 o 
  15   3   9     1140.60     1121.55    236.99 o 
  16   3   9     1190.37     1299.13    255.71 o 
  17   3   9      292.64      412.95    234.50 o 
  18   3   9     3170.77     4108.17    608.57 o 
  19   3   9       93.72      -23.39    297.98 o 
  20   3   9     2935.15     3377.52    632.79 o 
   0   4   9     1104.63      717.37    140.72 o 
   1   4   9       39.20        0.78     43.04 o 
   2   4   9      665.97      473.90     68.98 o 
   3   4   9     8181.61     8136.97    212.33 o 
   4   4   9     2161.44     3115.65    155.38 o 
   5   4   9    61651.65    64960.07    663.94 o 
   6   4   9      956.07      986.13    100.21 o 
   7   4   9      715.70      762.95     96.77 o 
   8   4   9     1458.90     1045.56    111.45 o 
   9   4   9     4036.21     4186.50    221.38 o 
  10   4   9     5060.27     5316.92    289.33 o 
  11   4   9     3267.06     3544.70    251.70 o 
  12   4   9      262.38      412.14    131.36 o 
  13   4   9      974.29     1102.91    190.57 o 
  14   4   9     3540.45     4290.46    364.70 o 
  15   4   9      440.69      442.51    187.04 o 
  16   4   9     1741.49     1710.60    315.54 o 
  17   4   9     1308.17     1276.06    305.01 o 
  18   4   9        1.23      -87.98    265.89 o 
  19   4   9       84.19     -119.75    289.72 o 
  20   4   9      153.24      160.07    350.17 o 
   1   5   9     5672.97     5747.33    215.43 o 
   2   5   9    28267.79    28405.12    407.24 o 
   3   5   9     9190.86     8173.36    209.92 o 
   4   5   9    24191.78    26107.97    404.31 o 
   5   5   9    12547.33    13310.49    301.19 o 
   6   5   9     5268.91     6031.30    206.01 o 
   7   5   9      159.09       32.46     66.43 o 
   8   5   9      631.38      631.68    108.42 o 
   9   5   9     3811.06     3726.54    217.32 o 
  10   5   9     8628.35     8754.23    324.41 o 
  11   5   9     4919.00     5009.52    301.16 o 
  12   5   9     1094.74     1001.91    181.49 o 
  13   5   9     3298.00     3736.66    308.30 o 
  14   5   9     3779.92     3521.46    341.90 o 
  15   5   9      885.01      640.13    209.88 o 
  16   5   9      180.94      188.65    207.45 o 
  17   5   9     1060.07     1105.90    293.97 o 
  18   5   9      102.58      101.04    293.12 o 
  19   5   9      939.93     1387.07    455.48 o 
  20   5   9      237.92      197.52    370.76 o 
   0   6   9    10091.51    10509.27    557.17 o 
   1   6   9     8938.20     8043.79    308.87 o 
   2   6   9    10890.05    11050.83    357.01 o 
   3   6   9     3559.03     3642.31    183.86 o 
   4   6   9     1252.83     1557.88    114.11 o 
   5   6   9    14340.36    15143.63    336.40 o 
   6   6   9     3267.44     3858.84    208.01 o 
   7   6   9    19705.18    18658.45    358.95 o 
   8   6   9       35.15      147.78     93.04 o 
   9   6   9       11.31      117.86    103.70 o 
  10   6   9     1341.66     1132.11    173.13 o 
  11   6   9     3186.98     2600.05    247.63 o 
  12   6   9     2091.28     2235.59    229.80 o 
  13   6   9      280.17      205.96    139.92 o 
  14   6   9     3877.87     4137.96    341.38 o 
  15   6   9     1621.71     1641.69    305.25 o 
  16   6   9      243.47      280.59    217.56 o 
  17   6   9     4402.03     4331.84    473.84 o 
  18   6   9      667.80      685.39    370.88 o 
  19   6   9      335.35      253.40    362.50 o 
  20   6   9       73.97     -334.33    593.48 o 
   1   7   9    31618.52    31382.38    689.56 o 
   2   7   9       45.33       66.94     93.12 o 
   3   7   9     5194.50     4860.00    254.27 o 
   4   7   9    18288.66    18129.73    402.15 o 
   5   7   9       22.83       18.21     79.52 o 
   6   7   9    18325.01    17242.56    403.10 o 
   7   7   9     4959.24     5496.03    287.78 o 
   8   7   9     5942.23     5720.00    275.54 o 
   9   7   9     9363.42     9897.63    372.32 o 
  10   7   9      391.73      525.95    158.08 o 
  11   7   9     4062.96     3790.67    298.41 o 
  12   7   9      343.12      454.05    148.80 o 
  13   7   9     6619.82     7245.22    401.59 o 
  14   7   9      433.34      394.15    185.87 o 
  15   7   9       45.83      121.60    193.18 o 
  16   7   9     3072.81     3040.13    407.42 o 
  17   7   9      823.97      829.38    278.90 o 
  18   7   9     3776.33     3617.43    621.60 o 
  19   7   9      264.53      402.53    357.21 o 
   0   8   9    69147.56    66403.38   1474.34 o 
   1   8   9     2758.17     2903.77    284.04 o 
   2   8   9    18185.20    18738.37    506.10 o 
   3   8   9    15389.58    15520.72    467.80 o 
   4   8   9      401.68      420.54    110.66 o 
   5   8   9    26416.92    27318.60    519.70 o 
   6   8   9      536.08      601.43    127.30 o 
   7   8   9    12974.33    12866.61    425.76 o 
   8   8   9     5616.14     5399.10    394.48 o 
   9   8   9      175.65      139.12    125.60 o 
  10   8   9    11114.22    10580.71    410.30 o 
  11   8   9      284.45      342.58    147.17 o 
  12   8   9     6542.49     6259.81    390.34 o 
  13   8   9     6155.96     6298.53    449.21 o 
  14   8   9     3421.79     3616.93    340.65 o 
  15   8   9     2001.67     2091.17    315.76 o 
  16   8   9     1110.96     1165.20    300.01 o 
  17   8   9     4007.05     4683.91    503.66 o 
  18   8   9        7.69      -78.82    303.70 o 
  19   8   9     1061.42      814.18    430.31 o 
   1   9   9    40081.85    41488.93    867.55 o 
   2   9   9     6215.57     6963.81    356.63 o 
   3   9   9    17382.88    15665.12    494.00 o 
   4   9   9    24981.04    24357.84    551.36 o 
   5   9   9      893.99      899.32    149.32 o 
   6   9   9    20641.64    20849.31    482.76 o 
   7   9   9     6116.30     5730.62    373.84 o 
   8   9   9     9920.29    10105.26    474.66 o 
   9   9   9     5054.37     5763.93    433.33 o 
  10   9   9      701.64      898.34    201.06 o 
  11   9   9     6320.72     6411.25    397.96 o 
  12   9   9      125.70      131.65    147.12 o 
  13   9   9     5705.28     5589.23    436.33 o 
  14   9   9     2263.57     2038.54    304.18 o 
  15   9   9      557.54      395.56    215.05 o 
  16   9   9     3171.20     2754.73    399.55 o 
  17   9   9     1123.23     1049.27    312.78 o 
  18   9   9     4260.10     4117.18    674.26 o 
   0  10   9     8751.04     8765.10    631.88 o 
   1  10   9      977.09      696.28    193.77 o 
   2  10   9     2549.48     2681.39    271.50 o 
   3  10   9     9568.22    10142.79    428.61 o 
   4  10   9     1133.85     1314.09    210.10 o 
   5  10   9    22003.04    22329.55    692.68 o 
   6  10   9        2.11      -37.16    107.42 o 
   7  10   9    13318.48    12805.31    464.44 o 
   8  10   9     1466.12     1405.15    244.48 o 
   9  10   9      438.96      589.20    198.35 o 
  10  10   9     1284.27     1103.02    247.21 o 
  11  10   9     2351.94     2156.52    313.40 o 
  12  10   9     1367.74     1520.40    265.61 o 
  13  10   9     2426.22     2792.19    337.87 o 
  14  10   9       79.85      242.14    226.08 o 
  15  10   9     2441.61     2612.83    328.73 o 
  16  10   9      176.73      124.29    232.34 o 
  17  10   9     5146.54     5532.09    633.11 o 
  18  10   9       51.32       39.49    338.41 o 
   1  11   9    15454.85    14904.25    844.84 o 
   2  11   9        6.43      -37.60    130.36 o 
   3  11   9    11343.20    10614.40    461.63 o 
   4  11   9       50.90       54.00    131.22 o 
   5  11   9     4137.74     3977.14    309.99 o 
   6  11   9      374.81       61.91    148.82 o 
   7  11   9     1594.37     1218.73    273.12 o 
   8  11   9      236.26      337.25    183.74 o 
   9  11   9     5208.34     4855.38    429.23 o 
  10  11   9      164.07      130.02    180.36 o 
  11  11   9    10516.49     9879.03    588.62 o 
  12  11   9       58.04       41.02    191.37 o 
  13  11   9     4833.44     4335.22    458.82 o 
  14  11   9      155.53      132.35    198.53 o 
  15  11   9      391.29      554.47    248.64 o 
  16  11   9       46.21      -16.37    211.57 o 
  17  11   9     1180.59     1068.07    437.31 o 
   0  12   9     6324.56     6974.56    721.53 o 
   1  12   9     1424.76     1359.51    265.17 o 
   2  12   9     3844.14     3912.72    351.06 o 
   3  12   9     9388.10    10055.27    482.33 o 
   4  12   9     1523.48     1201.39    263.29 o 
   5  12   9    21504.16    22406.21    613.48 o 
   6  12   9      187.03       79.85    157.15 o 
   7  12   9     9021.16     8180.42    582.65 o 
   8  12   9      817.28      830.21    261.73 o 
   9  12   9      398.13      285.80    199.28 o 
  10  12   9       19.81      -16.28    170.80 o 
  11  12   9     3427.50     3295.60    399.26 o 
  12  12   9      379.84      266.09    226.06 o 
  13  12   9      326.88      308.91    240.65 o 
  14  12   9     4973.94     4293.90    481.46 o 
  15  12   9     1394.46     1480.61    346.02 o 
  16  12   9     1608.85     1690.33    413.12 o 
   1  13   9     8020.46     8639.26    545.42 o 
   2  13   9      546.89      611.80    203.43 o 
   3  13   9        6.76      -64.17    149.79 o 
   4  13   9     1885.30     1805.85    276.40 o 
   5  13   9       71.53       51.40    157.37 o 
   6  13   9     5456.66     5000.51    491.48 o 
   7  13   9     3155.63     3290.43    421.09 o 
   8  13   9     2915.10     2826.43    406.92 o 
   9  13   9     3737.92     3996.53    478.40 o 
  10  13   9      417.17      339.67    259.25 o 
  11  13   9     5356.38     5014.37    488.02 o 
  12  13   9       28.88      115.10    218.16 o 
  13  13   9     1702.66     1864.85    360.21 o 
  14  13   9      538.12      590.46    279.61 o 
  15  13   9      150.01      117.73    265.71 o 
  16  13   9     1392.70     1105.07    402.97 o 
   0  14   9     9478.60     9555.75   1042.24 o 
   1  14   9      211.85      343.34    224.31 o 
   2  14   9    11173.58    11088.48    544.25 o 
   3  14   9      321.58      334.75    196.94 o 
   4  14   9     3919.44     4056.41    393.29 o 
   5  14   9     5309.83     5343.37    457.43 o 
   6  14   9     2642.42     2519.14    390.85 o 
   7  14   9     8440.63     7581.36    625.75 o 
   8  14   9      667.41      516.67    261.40 o 
   9  14   9       29.69       80.91    227.86 o 
  10  14   9     1809.09     1897.24    383.19 o 
  11  14   9      844.93      941.51    328.43 o 
  12  14   9     1999.12     1899.83    406.72 o 
  13  14   9      170.16      216.09    248.67 o 
  14  14   9      746.91      775.61    309.33 o 
  15  14   9      331.82      316.54    287.44 o 
   1  15   9     4066.71     4206.91    469.60 o 
   2  15   9     1301.19     1259.83    272.20 o 
   3  15   9      232.22      250.90    199.13 o 
   4  15   9     2869.76     2746.01    358.57 o 
   5  15   9       89.90       96.06    220.09 o 
   6  15   9      681.79      875.30    297.63 o 
   7  15   9      804.94      518.27    265.37 o 
   8  15   9      767.05      529.76    274.98 o 
   9  15   9      175.56      175.88    245.16 o 
  10  15   9     1014.18      889.79    326.66 o 
  11  15   9     2311.80     2447.12    458.70 o 
  12  15   9      139.65      271.98    287.95 o 
  13  15   9       17.82     -140.59    262.52 o 
  14  15   9     2510.84     2431.66    486.36 o 
  15  15   9       35.67     -302.91    637.24 o 
   0  16   9      244.72       -5.86    351.62 o 
   1  16   9     1111.46     1433.05    340.09 o 
   2  16   9      992.89     1002.62    271.13 o 
   3  16   9        4.75      105.31    202.72 o 
   4  16   9      590.39      393.89    233.90 o 
   5  16   9     2340.37     2642.42    421.95 o 
   6  16   9       66.11       92.26    235.02 o 
   7  16   9     2244.98     2225.53    413.44 o 
   8  16   9      120.67      107.53    250.99 o 
   9  16   9        8.67       -2.01    248.93 o 
  10  16   9       49.94      120.85    264.03 o 
  11  16   9     1058.18      792.26    338.53 o 
  12  16   9       52.35      -72.22    272.61 o 
  13  16   9      103.57       27.62    307.80 o 
   1  17   9     1211.73     1283.86    350.68 o 
   2  17   9      210.01       77.37    215.85 o 
   3  17   9      295.85      -54.34    241.79 o 
   4  17   9      364.88      371.73    260.85 o 
   5  17   9      196.66      180.96    261.06 o 
   6  17   9     4572.00     4670.34    556.36 o 
   7  17   9       34.31      -38.33    249.36 o 
   8  17   9      281.24      269.24    285.60 o 
   9  17   9       22.65      -78.70    253.02 o 
  10  17   9       13.42       69.26    277.31 o 
  11  17   9     1924.89     1736.18    440.32 o 
  12  17   9       82.66      330.21    451.86 o 
   0  18   9     5228.43     5434.63    827.44 o 
   1  18   9       59.01      -55.74    233.84 o 
   2  18   9     3718.14     3881.98    457.53 o 
   3  18   9       54.11      199.15    310.43 o 
   4  18   9      735.84      823.45    322.59 o 
   5  18   9      660.61      930.05    341.95 o 
   6  18   9        8.70       13.95    253.15 o 
   7  18   9     2114.89     1418.54    376.95 o 
   8  18   9       60.33       95.42    278.20 o 
   9  18   9       47.58      171.24    282.39 o 
  10  18   9      589.72      623.45    346.00 o 
  11  18   9     1282.92     1373.20    803.28 o 
   1  19   9      524.81      570.97    300.09 o 
   2  19   9      215.06       56.42    279.17 o 
   3  19   9       14.73      106.91    319.16 o 
   4  19   9     3923.54     3726.35    536.41 o 
   5  19   9       21.65      -91.54    265.05 o 
   6  19   9     5789.21     5762.38    658.80 o 
   7  19   9      107.02      -54.85    271.58 o 
   8  19   9      674.94      504.96    351.74 o 
   9  19   9      104.17     -160.43    503.73 o 
   0  20   9     1284.86      717.49    527.69 o 
   1  20   9      608.36      309.30    334.71 o 
   2  20   9     2682.84     2585.25    559.92 o 
   3  20   9       25.64       65.81    284.89 o 
   4  20   9      638.64      805.03    358.52 o 
   5  20   9      763.32      780.23    364.79 o 
   6  20   9       21.71      310.77    609.19 o 
   1  21   9       34.15     -159.04    464.48 o 
   2  21   9       32.29      157.22    511.68 o 
   3  21   9       17.55        3.37    695.58 o 
   0   0  10       33.81      119.72     59.68 o 
   1   0  10    53546.33    50734.09    550.48 o 
   2   0  10     7676.79     7946.73    276.30 o 
   3   0  10   190073.16   182622.88   1979.95 o 
   4   0  10     4841.81     4906.93    191.51 o 
   5   0  10    87398.31    89169.77    977.63 o 
   6   0  10     1014.61      969.59    131.27 o 
   7   0  10    19429.88    19839.98    457.54 o 
   8   0  10    14767.60    15012.80    415.41 o 
   9   0  10    63319.22    59778.28   1079.73 o 
  10   0  10       47.50      125.29    116.16 o 
  11   0  10     4558.38     3908.81    349.71 o 
  12   0  10      197.40      178.29    189.31 o 
  13   0  10    21733.41    20779.11    858.37 o 
  14   0  10      321.88      338.23    238.90 o 
  15   0  10    34763.26    34967.03   1187.45 o 
  16   0  10      207.52       85.06    245.34 o 
  17   0  10     4187.19     4343.17    786.45 o 
  18   0  10      780.08     1171.48    488.43 o 
  19   0  10     1214.77      890.79    661.92 o 
  20   0  10       59.49      -61.70    513.83 o 
   1   1  10     8548.03     7704.03    162.77 o 
   2   1  10       56.57       75.52     44.68 o 
   3   1  10    76736.72    70336.27    474.14 o 
   4   1  10     2398.75     2346.53    109.67 o 
   5   1  10    15773.73    14443.25    243.09 o 
   6   1  10     4393.32     4688.88    164.96 o 
   7   1  10    56410.20    57074.13    578.62 o 
   8   1  10        7.03      -31.41     59.43 o 
   9   1  10    63854.30    63547.76    694.57 o 
  10   1  10       87.82       89.84     85.01 o 
  11   1  10     8928.38     9054.29    315.93 o 
  12   1  10     1059.87      997.18    170.02 o 
  13   1  10       68.03      -20.87    131.26 o 
  14   1  10    10205.87    10850.94    477.60 o 
  15   1  10    12302.36    12190.74    524.04 o 
  16   1  10        0.51       58.28    165.08 o 
  17   1  10      194.30      184.78    244.73 o 
  18   1  10     1211.59      820.25    315.56 o 
  19   1  10     9753.31     9490.09    909.76 o 
  20   1  10       55.00      -51.96    369.20 o 
   0   2  10     9098.30    10354.46    224.62 o 
   1   2  10    28786.22    28544.47    289.97 o 
   2   2  10     1455.93     1474.53     88.04 o 
   3   2  10   107693.21   108920.98    903.05 o 
   4   2  10     9854.08     9809.92    197.09 o 
   5   2  10     3438.62     3777.58    148.41 o 
   6   2  10     3566.60     3741.87    161.66 o 
   7   2  10     5731.03     5124.77    186.76 o 
   8   2  10      120.70      112.08     67.49 o 
   9   2  10    43284.46    42727.09    505.16 o 
  10   2  10     1489.92     1282.74    142.09 o 
  11   2  10     9047.57    10209.53    341.85 o 
  12   2  10       92.07      120.75    117.32 o 
  13   2  10    16957.28    17728.47    569.31 o 
  14   2  10      880.00      758.16    197.99 o 
  15   2  10    27261.54    27209.30    748.67 o 
  16   2  10      366.21      461.86    199.15 o 
  17   2  10      583.46      540.90    273.49 o 
  18   2  10      471.44      172.58    285.22 o 
  19   2  10       38.82       37.40    290.82 o 
  20   2  10      802.23     1009.50    433.12 o 
   1   3  10     5152.81     5732.24    162.96 o 
   2   3  10    14316.03    13094.77    238.86 o 
   3   3  10      126.20      194.12     51.36 o 
   4   3  10    22548.02    24003.98    343.23 o 
   5   3  10    52012.60    53932.41    566.93 o 
   6   3  10     5934.70     5806.72    184.46 o 
   7   3  10    27702.04    25596.91    371.36 o 
   8   3  10     2166.40     2118.22    146.61 o 
   9   3  10    35915.02    34946.35    508.84 o 
  10   3  10     6110.82     6087.73    251.83 o 
  11   3  10       54.23      -36.47     93.87 o 
  12   3  10      326.06      199.81    127.39 o 
  13   3  10      161.28      105.34    131.73 o 
  14   3  10    10544.68    10179.36    478.33 o 
  15   3  10     3819.95     3715.96    357.05 o 
  16   3  10      197.97      130.72    174.44 o 
  17   3  10     1032.44      705.04    341.91 o 
  18   3  10      755.34      499.15    338.09 o 
  19   3  10     8531.29     8290.35    877.83 o 
  20   3  10      118.53     -113.86    319.55 o 
   0   4  10     5390.86     6538.42    266.09 o 
   1   4  10    14507.88    13696.82    265.46 o 
   2   4  10     1615.93     1454.01    105.80 o 
   3   4  10    49717.56    50216.71    433.80 o 
   4   4  10    21837.82    21722.79    343.99 o 
   5   4  10     4928.66     4817.35    176.84 o 
   6   4  10    10111.49    10928.62    249.27 o 
   7   4  10     3788.95     4243.57    186.58 o 
   8   4  10     6945.49     6453.26    215.03 o 
   9   4  10     6786.63     6226.50    253.36 o 
  10   4  10     2713.63     3048.03    227.94 o 
  11   4  10       13.57       42.38    104.66 o 
  12   4  10      615.87      615.20    145.74 o 
  13   4  10    30278.77    30543.94    743.55 o 
  14   4  10     1273.49     1399.35    246.30 o 
  15   4  10     2317.63     2272.71    332.78 o 
  16   4  10     2333.66     2146.67    306.90 o 
  17   4  10     9079.74     9143.02    855.06 o 
  18   4  10      511.84      411.89    337.42 o 
  19   4  10     2976.78     3044.37    585.52 o 
  20   4  10     1772.36     1842.32    513.98 o 
   1   5  10     3352.11     2920.57    170.37 o 
   2   5  10     4777.12     4210.13    172.56 o 
   3   5  10     3196.43     3279.41    154.32 o 
   4   5  10     3505.96     3580.93    177.15 o 
   5   5  10     7794.69     9395.12    252.14 o 
   6   5  10     3100.00     2513.23    155.82 o 
   7   5  10    17086.79    16706.50    323.28 o 
   8   5  10     1124.55     1290.88    139.32 o 
   9   5  10     2192.88     2385.42    184.50 o 
  10   5  10     8038.63     8466.43    326.30 o 
  11   5  10     3857.18     4378.97    284.05 o 
  12   5  10      560.06      729.70    158.31 o 
  13   5  10     2151.37     2804.10    278.01 o 
  14   5  10     4936.11     5021.21    397.92 o 
  15   5  10     1497.99     1189.07    246.15 o 
  16   5  10     2893.24     2953.49    387.27 o 
  17   5  10      522.97      375.41    307.17 o 
  18   5  10       13.50       55.91    292.62 o 
  19   5  10     3857.33     3832.85    628.79 o 
  20   5  10      472.82      286.08    654.07 o 
   0   6  10      612.22      825.57    227.94 o 
   1   6  10    20960.56    21905.96    429.97 o 
   2   6  10     1618.95     1572.23    150.07 o 
   3   6  10     5779.22     5653.32    209.35 o 
   4   6  10       40.89       80.72     58.31 o 
   5   6  10    59934.25    63478.66    741.20 o 
   6   6  10      381.70      557.52    107.96 o 
   7   6  10    21410.01    21288.97    390.91 o 
   8   6  10     8263.71     7962.58    287.83 o 
   9   6  10     1011.89      928.15    149.83 o 
  10   6  10     5049.20     4998.21    300.68 o 
  11   6  10        0.51      -26.71    104.63 o 
  12   6  10      262.96      366.02    148.31 o 
  13   6  10     6399.05     6909.83    387.71 o 
  14   6  10      521.34      503.06    172.88 o 
  15   6  10     1813.25     1785.27    307.96 o 
  16   6  10     1768.26     1778.21    322.95 o 
  17   6  10     3622.76     2983.50    547.68 o 
  18   6  10       40.51       35.91    291.81 o 
  19   6  10     4336.63     4149.54    666.77 o 
  20   6  10     1549.93     1412.47    842.55 o 
   1   7  10     4286.59     4281.72    289.97 o 
   2   7  10      416.70      178.11    102.47 o 
   3   7  10     3957.66     4274.12    211.48 o 
   4   7  10     2990.90     2999.00    166.81 o 
   5   7  10      198.87      258.53    100.33 o 
   6   7  10      679.05      910.33    131.60 o 
   7   7  10      280.13      193.66    105.54 o 
   8   7  10      621.30      409.08    117.68 o 
   9   7  10     2568.73     2516.75    235.01 o 
  10   7  10     7143.24     7236.56    360.92 o 
  11   7  10     5820.03     5514.42    357.84 o 
  12   7  10        1.46       19.20    123.38 o 
  13   7  10     1843.52     1742.41    226.50 o 
  14   7  10     3743.78     3413.57    355.96 o 
  15   7  10      834.15     1181.92    279.30 o 
  16   7  10      165.94      148.28    237.09 o 
  17   7  10      213.44      239.62    315.16 o 
  18   7  10      203.02      498.47    362.33 o 
  19   7  10     2265.47     2261.98    537.43 o 
   0   8  10     3772.23     3180.06    428.33 o 
   1   8  10     5279.27     4510.28    301.08 o 
   2   8  10      381.97      435.48    133.07 o 
   3   8  10     8152.38     7885.07    355.74 o 
   4   8  10      108.06      293.05    104.01 o 
   5   8  10    13235.42    14023.18    388.43 o 
   6   8  10      710.43      866.92    144.64 o 
   7   8  10    15262.85    15921.91    476.78 o 
   8   8  10     2489.66     2842.63    272.80 o 
   9   8  10     6102.31     6509.76    367.21 o 
  10   8  10     1067.30     1047.31    201.32 o 
  11   8  10     1552.60     1935.24    238.44 o 
  12   8  10      155.32      269.21    146.27 o 
  13   8  10    12404.73    12024.73    456.26 o 
  14   8  10      103.67       64.08    157.49 o 
  15   8  10     1474.89     1299.47    294.64 o 
  16   8  10      312.54      406.64    279.80 o 
  17   8  10     1446.81     1599.45    464.53 o 
  18   8  10      217.08      145.72    326.95 o 
  19   8  10      124.76      816.74    769.62 o 
   1   9  10     6494.77     6549.78    387.10 o 
   2   9  10     1057.24     1332.44    201.01 o 
   3   9  10    14929.83    15638.43    501.38 o 
   4   9  10       44.04       13.06    105.62 o 
   5   9  10    10961.99    10290.65    356.59 o 
   6   9  10     1514.42     1216.74    171.26 o 
   7   9  10     4959.38     5092.09    343.79 o 
   8   9  10      483.18      489.62    179.84 o 
   9   9  10     9892.94     9700.29    487.85 o 
  10   9  10     1386.20     1021.71    235.04 o 
  11   9  10     1635.50     1487.64    225.86 o 
  12   9  10      469.81      422.80    173.65 o 
  13   9  10        0.07      -14.59    152.34 o 
  14   9  10      437.48      426.13    194.63 o 
  15   9  10     4155.23     4151.12    413.87 o 
  16   9  10      188.46      129.73    258.88 o 
  17   9  10     1760.45     1873.07    483.19 o 
  18   9  10     1288.13     1373.57    462.41 o 
   0  10  10     1685.41     1596.56    358.89 o 
   1  10  10    22492.38    23304.47    704.15 o 
   2  10  10      100.84      131.52    132.40 o 
   3  10  10    21860.31    21450.62    608.89 o 
   4  10  10       48.81       44.44    131.19 o 
   5  10  10      750.23      642.00    158.89 o 
   6  10  10       10.92      -46.06    116.72 o 
   7  10  10      370.45      341.86    166.53 o 
   8  10  10      171.96      178.79    158.84 o 
   9  10  10     6041.07     6059.59    460.77 o 
  10  10  10      388.01      463.92    201.68 o 
  11  10  10     3152.38     2768.30    353.43 o 
  12  10  10     4410.11     4302.48    391.33 o 
  13  10  10     8155.98     7428.35    509.08 o 
  14  10  10      233.80      163.81    181.97 o 
  15  10  10     2446.27     2440.55    321.59 o 
  16  10  10        3.33       52.82    297.10 o 
  17  10  10       50.77       30.51    307.90 o 
  18  10  10       92.06     -192.97    641.73 o 
   1  11  10     1167.90     1510.03    262.95 o 
   2  11  10     2223.85     2233.78    271.14 o 
   3  11  10    20470.79    18647.91    593.34 o 
   4  11  10     1662.73     1795.65    332.25 o 
   5  11  10     6908.55     7270.98    370.61 o 
   6  11  10     2433.83     2563.46    299.60 o 
   7  11  10     4953.24     5381.53    482.85 o 
   8  11  10     3056.85     2535.24    326.18 o 
   9  11  10     6642.91     6933.95    511.70 o 
  10  11  10      340.58      217.04    194.10 o 
  11  11  10      228.14      289.46    209.25 o 
  12  11  10      651.71      772.03    246.76 o 
  13  11  10      211.93      171.65    219.28 o 
  14  11  10        9.41      178.22    223.56 o 
  15  11  10     7114.06     7276.52    543.78 o 
  16  11  10      835.49      799.71    332.54 o 
  17  11  10     2507.87     2392.71    557.64 o 
   0  12  10     3940.06     4438.97    694.46 o 
   1  12  10     5619.03     5739.48    472.75 o 
   2  12  10       29.46      -81.17    138.92 o 
   3  12  10     7247.15     7745.69    448.17 o 
   4  12  10      194.93      111.00    159.15 o 
   5  12  10      910.91      767.60    188.68 o 
   6  12  10     1495.05     1273.22    247.21 o 
   7  12  10      366.92      418.76    218.45 o 
   8  12  10      862.06      913.02    265.68 o 
   9  12  10     5248.02     6049.95    495.76 o 
  10  12  10       79.82       79.55    190.64 o 
  11  12  10     2385.04     2452.70    360.60 o 
  12  12  10     4637.65     4456.06    463.85 o 
  13  12  10      503.28      246.93    242.94 o 
  14  12  10        8.85      -83.14    220.93 o 
  15  12  10     1035.49      803.42    341.94 o 
  16  12  10       38.23      162.95    282.49 o 
   1  13  10       98.22      141.62    195.57 o 
   2  13  10     1471.06     1777.48    275.28 o 
   3  13  10     1380.71     1352.30    257.57 o 
   4  13  10     5432.53     5620.93    438.46 o 
   5  13  10      788.25      432.89    202.72 o 
   6  13  10     1663.58     1885.16    335.97 o 
   7  13  10     2989.27     3114.16    416.82 o 
   8  13  10      913.37      461.84    251.23 o 
   9  13  10      353.44      288.89    242.79 o 
  10  13  10     1336.70     1758.47    361.94 o 
  11  13  10     3534.12     3365.77    420.59 o 
  12  13  10       25.01      -76.04    204.70 o 
  13  13  10     1593.88     1358.15    324.68 o 
  14  13  10       58.64       77.91    234.16 o 
  15  13  10     2850.32     2776.68    489.91 o 
  16  13  10      428.01      210.79    484.21 o 
   0  14  10     3933.34     3969.11    618.65 o 
   1  14  10     1320.33     1723.17    321.82 o 
   2  14  10       25.77      123.97    181.25 o 
   3  14  10       64.15       18.54    172.40 o 
   4  14  10       11.85      -63.44    169.39 o 
   5  14  10     3428.97     3848.87    398.88 o 
   6  14  10      573.10      411.50    243.30 o 
   7  14  10     8362.47     8461.74    660.31 o 
   8  14  10      772.69      945.42    301.03 o 
   9  14  10       32.64      -12.14    226.30 o 
  10  14  10       92.57       67.01    228.49 o 
  11  14  10     1113.83     1145.70    337.35 o 
  12  14  10      600.56      679.23    324.50 o 
  13  14  10       97.81     -140.80    230.02 o 
  14  14  10      187.17      274.24    271.18 o 
  15  14  10      138.85      357.71    492.77 o 
   1  15  10    22983.66    21252.24    833.45 o 
   2  15  10     1563.45     1601.08    296.25 o 
   3  15  10       86.65      282.60    210.18 o 
   4  15  10       20.54       87.80    188.35 o 
   5  15  10      575.24      498.50    254.56 o 
   6  15  10     1327.53     1027.58    312.26 o 
   7  15  10     1653.69     1310.53    336.39 o 
   8  15  10      116.47      -27.99    214.37 o 
   9  15  10     1176.55      975.90    332.37 o 
  10  15  10     3461.52     3238.79    488.88 o 
  11  15  10    14181.10    15009.98    840.96 o 
  12  15  10        0.84       22.82    272.70 o 
  13  15  10     6261.97     6464.54    677.73 o 
  14  15  10      420.27      224.47    374.77 o 
   0  16  10      236.91      606.23    562.63 o 
   1  16  10      114.26      236.21    222.75 o 
   2  16  10       37.35      126.44    206.23 o 
   3  16  10      897.59     1032.78    276.80 o 
   4  16  10     1184.10     1262.52    292.27 o 
   5  16  10    26056.17    26070.84   1000.00 o 
   6  16  10       47.97      -77.46    218.14 o 
   7  16  10    20899.40    21067.91    937.85 o 
   8  16  10       77.82       36.50    244.81 o 
   9  16  10      601.81      548.07    307.17 o 
  10  16  10       41.83      -36.51    257.74 o 
  11  16  10     1605.65     1569.77    408.41 o 
  12  16  10      218.74      232.33    302.68 o 
  13  16  10       57.41      232.74    372.37 o 
   1  17  10    26444.39    28484.09    921.49 o 
   2  17  10       75.29       95.03    222.11 o 
   3  17  10      967.42     1006.63    333.64 o 
   4  17  10      142.64      101.03    242.99 o 
   5  17  10      982.56     1094.20    342.20 o 
   6  17  10      461.19      545.82    301.94 o 
   7  17  10       24.06       71.61    256.57 o 
   8  17  10      114.50      193.50    275.70 o 
   9  17  10     3036.27     3321.58    512.64 o 
  10  17  10      287.14      157.02    290.26 o 
  11  17  10    14740.74    14769.73   1061.93 o 
  12  17  10      711.53      678.75    687.72 o 
   0  18  10      583.73      703.06    463.36 o 
   1  18  10       87.77      -65.68    230.58 o 
   2  18  10      216.84      208.99    282.25 o 
   3  18  10      214.48      622.38    363.97 o 
   4  18  10      550.88      419.63    293.83 o 
   5  18  10    19173.61    18918.21    937.73 o 
   6  18  10      246.35      225.73    294.34 o 
   7  18  10     9058.13     9064.07    784.13 o 
   8  18  10       53.31      -60.69    274.48 o 
   9  18  10      120.16      278.97    298.51 o 
  10  18  10      357.95      168.33    414.20 o 
   1  19  10     8637.50     8554.33    662.36 o 
   2  19  10       61.93       84.85    293.29 o 
   3  19  10        8.00      -27.87    312.96 o 
   4  19  10      484.23      407.10    312.27 o 
   5  19  10      498.02      390.17    310.17 o 
   6  19  10     1180.95     1064.16    378.30 o 
   7  19  10       29.37      -46.12    275.80 o 
   8  19  10      280.02      286.28    424.74 o 
   0  20  10      715.04      781.15    434.22 o 
   1  20  10      110.04       -5.63    299.16 o 
   2  20  10      331.06      620.73    394.18 o 
   3  20  10      173.61      273.18    318.65 o 
   4  20  10       70.21      -29.29    285.76 o 
   5  20  10     2735.39     2901.62    523.97 o 
   6  20  10       71.96       22.44    581.14 o 
   1  21  10      847.77      561.99    538.65 o 
   1   1  11      605.94      581.99     66.37 o 
   2   1  11     5414.12     6467.57    174.50 o 
   3   1  11     1173.76     1519.03    121.14 o 
   4   1  11    12619.73    13580.43    215.40 o 
   5   1  11     9513.41    10095.13    209.53 o 
   6   1  11      261.34      239.76     64.86 o 
   7   1  11      488.45      335.56     75.16 o 
   8   1  11     1122.90     1054.61    112.41 o 
   9   1  11     1271.55     1428.78    132.73 o 
  10   1  11       10.98       85.57     82.58 o 
  11   1  11     3232.70     2814.51    218.46 o 
  12   1  11     1160.72     1175.30    181.36 o 
  13   1  11      692.27      553.98    172.11 o 
  14   1  11      660.19      565.97    184.18 o 
  15   1  11      823.05      710.42    207.26 o 
  16   1  11       47.43       64.34    218.04 o 
  17   1  11      369.09      124.59    235.15 o 
  18   1  11      551.72      478.56    290.47 o 
  19   1  11       53.31      216.71    321.27 o 
  20   1  11      359.62      129.38    463.91 o 
   0   2  11      120.37       66.17     47.97 o 
   1   2  11     3509.48     3695.63    121.79 o 
   2   2  11      350.24      284.34     51.89 o 
   3   2  11    13392.26    14386.35    226.27 o 
   4   2  11       91.40       27.28     49.54 o 
   5   2  11     4066.92     3729.10    151.65 o 
   6   2  11    10518.53    10761.11    237.06 o 
   7   2  11     4557.69     4402.94    183.49 o 
   8   2  11      470.62      424.37     87.64 o 
   9   2  11    14433.80    13623.30    303.62 o 
  10   2  11     1825.77     2048.14    172.13 o 
  11   2  11     9149.58     8355.27    315.58 o 
  12   2  11     9357.35     9278.49    373.85 o 
  13   2  11      940.11     1000.97    203.31 o 
  14   2  11       30.06       71.19    145.61 o 
  15   2  11       52.06       89.22    180.06 o 
  16   2  11     2270.03     2365.53    395.90 o 
  17   2  11      276.57      490.56    271.88 o 
  18   2  11      285.87      279.96    317.48 o 
  19   2  11      407.32      328.18    339.92 o 
  20   2  11       79.91     -103.24    312.60 o 
   1   3  11     2511.34     2416.37    117.16 o 
   2   3  11        5.11      251.65     60.20 o 
   3   3  11     7974.71     8878.04    191.74 o 
   4   3  11    24375.84    24407.03    353.79 o 
   5   3  11     3424.19     3959.21    160.77 o 
   6   3  11      256.79      212.81     67.83 o 
   7   3  11     3239.28     3111.32    168.70 o 
   8   3  11     5034.43     4678.98    200.05 o 
   9   3  11       23.36        4.63     77.25 o 
  10   3  11     3794.99     4223.77    237.38 o 
  11   3  11     2186.21     2427.52    212.89 o 
  12   3  11     3279.69     3416.80    279.42 o 
  13   3  11    10358.80     9985.41    410.22 o 
  14   3  11     2360.12     2369.13    287.72 o 
  15   3  11     2925.91     2705.46    314.36 o 
  16   3  11       40.40      -63.77    208.80 o 
  17   3  11      813.36      879.25    308.20 o 
  18   3  11      784.56      658.28    366.46 o 
  19   3  11       52.93     -201.87    295.26 o 
  20   3  11     1267.45      963.79    430.64 o 
   0   4  11      508.13      402.16    104.34 o 
   1   4  11      328.82      330.14     70.31 o 
   2   4  11      893.57     1044.21     98.86 o 
   3   4  11    14510.84    15457.52    256.68 o 
   4   4  11     2236.04     2154.77    142.65 o 
   5   4  11      161.32      202.26     72.02 o 
   6   4  11    13329.88    13668.59    281.98 o 
   7   4  11     7513.92     7403.58    224.62 o 
   8   4  11      498.58      377.54     91.31 o 
   9   4  11    10580.38    11527.15    317.57 o 
  10   4  11      307.99      369.26    119.03 o 
  11   4  11     7649.01     7676.10    332.65 o 
  12   4  11      582.71      418.54    138.84 o 
  13   4  11      495.42      321.25    152.40 o 
  14   4  11       14.13       55.77    151.05 o 
  15   4  11      202.99       65.50    187.65 o 
  16   4  11     1668.66     2012.83    382.68 o 
  17   4  11        6.75      -40.03    257.89 o 
  18   4  11      130.44      224.74    319.75 o 
  19   4  11      420.91      517.04    359.15 o 
  20   4  11      155.07       22.44    580.02 o 
   1   5  11     5369.96     5663.10    211.80 o 
   2   5  11      138.62      184.57     68.07 o 
   3   5  11     2868.26     2399.80    141.64 o 
   4   5  11     2497.40     2458.13    125.58 o 
   5   5  11     2760.59     2632.49    167.95 o 
   6   5  11     8557.66     7951.13    248.01 o 
   7   5  11     4795.54     5133.07    214.23 o 
   8   5  11     4048.26     4196.94    247.96 o 
   9   5  11      174.20       82.88     89.90 o 
  10   5  11     1570.21     1519.29    182.09 o 
  11   5  11      155.53      205.15    118.23 o 
  12   5  11     4828.65     4693.87    308.46 o 
  13   5  11       13.13       32.58    131.37 o 
  14   5  11       56.99      124.82    155.48 o 
  15   5  11     3565.35     3048.35    373.17 o 
  16   5  11       35.28      -14.35    251.74 o 
  17   5  11      333.51      250.75    309.86 o 
  18   5  11      737.12      711.76    365.38 o 
  19   5  11      775.96      675.12    374.90 o 
  20   5  11       27.12      -77.41    545.24 o 
   0   6  11     1173.32      688.79    164.30 o 
   1   6  11     1582.55     1371.22    137.66 o 
   2   6  11    14516.95    14701.42    335.35 o 
   3   6  11     7308.33     7519.03    228.67 o 
   4   6  11      123.39      127.26     62.84 o 
   5   6  11     8901.95     9423.19    270.36 o 
   6   6  11     2785.45     3077.39    193.49 o 
   7   6  11    21193.63    20658.82    377.84 o 
   8   6  11     2482.46     2224.68    183.43 o 
   9   6  11       64.27       -2.61     94.13 o 
  10   6  11     5567.49     5228.74    306.32 o 
  11   6  11     1259.68     1041.90    176.41 o 
  12   6  11     6446.61     6762.31    363.73 o 
  13   6  11      118.08      -26.82    126.73 o 
  14   6  11     3539.41     3553.85    327.61 o 
  15   6  11     1357.49     1563.81    301.98 o 
  16   6  11      126.28       88.95    270.37 o 
  17   6  11     2830.78     3378.58    578.33 o 
  18   6  11      489.46      311.32    333.18 o 
  19   6  11      822.67     1057.05    431.45 o 
   1   7  11    52546.44    52472.18    884.86 o 
   2   7  11       74.36      -19.05     80.83 o 
   3   7  11      367.70      365.44     94.75 o 
   4   7  11    20353.75    19932.01    355.53 o 
   5   7  11      509.04      685.71    127.93 o 
   6   7  11    50686.49    49469.23    649.45 o 
   7   7  11     1189.22      989.77    156.49 o 
   8   7  11     6778.04     6562.91    326.52 o 
   9   7  11    10585.59    11050.15    373.58 o 
  10   7  11       88.54      165.79    119.14 o 
  11   7  11    10398.49    10759.21    396.03 o 
  12   7  11      784.06      637.08    174.56 o 
  13   7  11     7262.94     7347.86    407.72 o 
  14   7  11     2102.21     2146.20    274.64 o 
  15   7  11      911.66     1063.63    363.20 o 
  16   7  11     4703.79     4422.92    619.03 o 
  17   7  11        1.28      171.16    310.83 o 
  18   7  11     3934.20     3853.31    640.52 o 
  19   7  11      180.06      215.30    338.13 o 
   0   8  11    49827.70    47119.27   1299.67 o 
   1   8  11     1430.15     1152.13    183.68 o 
   2   8  11    37139.39    37042.59    726.54 o 
   3   8  11    17979.87    17499.91    515.78 o 
   4   8  11     1709.51     1747.36    183.52 o 
   5   8  11    45534.63    47674.04    699.12 o 
   6   8  11      159.17      108.03    103.50 o 
   7   8  11    24806.14    25017.14    599.06 o 
   8   8  11    13882.93    13738.56    427.58 o 
   9   8  11     7226.52     7205.11    405.78 o 
  10   8  11    11119.09    11276.31    430.67 o 
  11   8  11       14.03       67.12    129.92 o 
  12   8  11     4937.90     5335.67    354.00 o 
  13   8  11     3011.11     3260.07    292.95 o 
  14   8  11     3856.11     3976.20    361.72 o 
  15   8  11     4541.90     4713.06    540.23 o 
  16   8  11      198.78      571.11    340.09 o 
  17   8  11     4313.41     4188.47    644.79 o 
  18   8  11      496.63      517.18    361.07 o 
  19   8  11     3338.44     2959.57   1057.95 o 
   1   9  11    39253.74    41020.74    813.53 o 
   2   9  11     3737.41     4101.99    325.63 o 
   3   9  11     8185.40     7779.75    380.06 o 
   4   9  11    36044.12    35469.86    676.70 o 
   5   9  11       64.92      169.19    110.53 o 
   6   9  11    39862.05    41467.83    689.14 o 
   7   9  11      149.27      138.70    131.89 o 
   8   9  11     9600.58    10150.27    481.03 o 
   9   9  11     5827.35     6812.65    475.12 o 
  10   9  11      207.89      110.22    166.08 o 
  11   9  11    14531.16    14588.47    509.27 o 
  12   9  11      820.29      731.22    180.61 o 
  13   9  11     4305.07     4789.87    386.50 o 
  14   9  11     2242.43     2415.35    304.81 o 
  15   9  11      212.38      320.07    272.86 o 
  16   9  11     5126.72     5889.01    733.20 o 
  17   9  11       30.64      -39.80    296.18 o 
  18   9  11     4300.82     4658.18    721.33 o 
   0  10  11    18945.43    17317.53    884.12 o 
   1  10  11        3.69       -5.12    124.15 o 
   2  10  11    18627.82    19120.66    581.94 o 
   3  10  11    11734.76    12537.94    482.29 o 
   4  10  11      537.47      506.77    169.05 o 
   5  10  11    12761.44    14052.89    465.04 o 
   6  10  11      709.41      560.95    163.10 o 
   7  10  11     9185.34     8907.83    413.78 o 
   8  10  11     2014.38     1939.86    309.64 o 
   9  10  11     1582.24     1641.34    277.26 o 
  10  10  11     7163.58     7136.99    517.06 o 
  11  10  11       10.76        9.70    171.07 o 
  12  10  11     6153.05     7282.67    549.74 o 
  13  10  11     1573.38     1349.41    251.74 o 
  14  10  11       57.76       84.90    178.38 o 
  15  10  11     4365.93     4308.24    547.56 o 
  16  10  11      526.48      635.43    362.91 o 
  17  10  11     2611.90     3242.54    612.19 o 
   1  11  11     8855.47     9598.60    506.27 o 
   2  11  11     1315.02     1127.28    217.39 o 
   3  11  11      673.93      354.48    171.04 o 
   4  11  11     2922.70     2565.24    294.52 o 
   5  11  11        1.40       -1.52    128.61 o 
   6  11  11    11959.59    12101.36    575.89 o 
   7  11  11      751.45      715.18    231.34 o 
   8  11  11      484.19      745.33    223.07 o 
   9  11  11     1568.03     1617.36    282.32 o 
  10  11  11     1260.07     1164.16    260.58 o 
  11  11  11     2467.21     2614.98    359.10 o 
  12  11  11       79.06      116.83    203.60 o 
  13  11  11       80.82      -62.01    196.11 o 
  14  11  11      191.31      189.89    247.60 o 
  15  11  11       13.96     -147.82    222.79 o 
  16  11  11     2538.82     2493.38    476.35 o 
  17  11  11      384.92      604.23    406.75 o 
   0  12  11     1000.57      613.68    456.61 o 
   1  12  11     2941.69     2217.45    463.91 o 
   2  12  11      701.32      619.62    258.38 o 
   3  12  11     8939.97     8888.09    594.56 o 
   4  12  11     1754.52     2007.56    284.12 o 
   5  12  11      151.95      298.02    157.84 o 
   6  12  11       29.00      -28.71    149.42 o 
   7  12  11        1.82       19.62    184.21 o 
   8  12  11      616.53      454.55    229.50 o 
   9  12  11     1378.55     1557.63    294.85 o 
  10  12  11     1629.39     1591.43    303.68 o 
  11  12  11      685.30      679.15    248.36 o 
  12  12  11      959.75     1179.90    298.55 o 
  13  12  11      123.33       29.20    217.81 o 
  14  12  11       41.85      -92.53    249.04 o 
  15  12  11      399.65      252.85    261.73 o 
  16  12  11      779.98      767.37    359.17 o 
   1  13  11        8.54      -24.74    178.30 o 
   2  13  11      712.48      537.78    205.79 o 
   3  13  11     2330.34     2342.36    306.52 o 
   4  13  11      648.76      817.85    229.24 o 
   5  13  11     2120.41     2252.04    311.12 o 
   6  13  11      300.48      391.31    226.13 o 
   7  13  11      548.40      495.50    241.66 o 
   8  13  11      179.92      210.04    225.05 o 
   9  13  11     1322.52     1051.27    306.46 o 
  10  13  11     4106.21     4660.53    522.18 o 
  11  13  11       43.96       63.91    209.25 o 
  12  13  11      710.98      761.99    274.87 o 
  13  13  11      378.74      255.50    245.92 o 
  14  13  11       26.33      -80.29    260.82 o 
  15  13  11     1950.13     1644.17    381.79 o 
  16  13  11       17.33      194.09    628.26 o 
   0  14  11      335.11      221.25    321.71 o 
   1  14  11      619.98      637.42    220.81 o 
   2  14  11       26.70       17.78    172.62 o 
   3  14  11     4716.69     4592.62    419.02 o 
   4  14  11      292.30      186.26    190.56 o 
   5  14  11     2592.43     2519.87    338.01 o 
   6  14  11     4488.57     4270.02    484.80 o 
   7  14  11       31.92      -39.68    212.56 o 
   8  14  11      104.32       -2.35    211.82 o 
   9  14  11      537.14      291.34    247.07 o 
  10  14  11       10.73       86.06    243.32 o 
  11  14  11      761.45      914.06    331.84 o 
  12  14  11      710.12      439.19    300.94 o 
  13  14  11       33.61      -12.07    261.96 o 
  14  14  11     2174.95     2233.22    460.34 o 
  15  14  11      774.43      699.22    556.48 o 
   1  15  11       20.72      -48.70    182.79 o 
   2  15  11     1867.58     1752.64    308.58 o 
   3  15  11     1470.73     1890.55    313.66 o 
   4  15  11      118.09      109.25    199.57 o 
   5  15  11     1691.78     1730.80    352.06 o 
   6  15  11       16.20       95.24    221.67 o 
   7  15  11       67.33       64.25    229.35 o 
   8  15  11      109.14       85.43    230.55 o 
   9  15  11      536.37      401.29    274.17 o 
  10  15  11     1286.63     1372.85    372.69 o 
  11  15  11      104.21     -171.20    250.11 o 
  12  15  11      316.01       47.28    274.79 o 
  13  15  11      257.33      220.26    361.86 o 
  14  15  11       69.81      226.10    488.55 o 
   0  16  11     4631.74     3829.85    688.05 o 
   1  16  11       30.55        0.61    207.79 o 
   2  16  11        2.89       56.02    198.38 o 
   3  16  11      136.75      -37.09    192.84 o 
   4  16  11      235.33      185.83    220.55 o 
   5  16  11     1812.85     1566.79    363.49 o 
   6  16  11       10.04       52.76    225.21 o 
   7  16  11      783.07      634.54    298.89 o 
   8  16  11       88.91       65.88    255.76 o 
   9  16  11      112.14      195.32    268.69 o 
  10  16  11      222.01       92.31    280.28 o 
  11  16  11        2.57     -110.27    258.04 o 
  12  16  11      758.57      819.12    369.73 o 
  13  16  11       12.11      523.93    715.77 o 
   1  17  11     2459.02     2523.77    384.89 o 
   2  17  11      228.80       53.97    226.59 o 
   3  17  11      818.19     1019.01    333.52 o 
   4  17  11      265.00      584.39    287.57 o 
   5  17  11      238.00       80.98    250.38 o 
   6  17  11     3637.43     3560.85    503.30 o 
   7  17  11        9.18      -42.01    259.65 o 
   8  17  11      528.07      612.68    329.42 o 
   9  17  11      312.26      433.46    316.47 o 
  10  17  11     1084.01      776.56    357.10 o 
  11  17  11     1943.73     1675.37    424.84 o 
   0  18  11     5721.19     5304.49    836.71 o 
   1  18  11      252.51      187.47    254.23 o 
   2  18  11      568.76      325.12    293.38 o 
   3  18  11      966.88      911.81    391.13 o 
   4  18  11        0.80       49.54    259.58 o 
   5  18  11     4195.24     4177.23    557.95 o 
   6  18  11       56.95      191.66    290.29 o 
   7  18  11     1959.66     1850.05    432.97 o 
   8  18  11      112.42       65.94    286.48 o 
   9  18  11      201.38       62.91    301.67 o 
  10  18  11     1281.76      790.94    729.23 o 
   1  19  11     2310.59     2676.30    424.08 o 
   2  19  11       33.69      -98.92    273.37 o 
   3  19  11     1199.97     1370.06    464.01 o 
   4  19  11     2195.00     2120.45    455.15 o 
   5  19  11      167.13      175.61    302.79 o 
   6  19  11     4959.64     4622.59    607.81 o 
   7  19  11        4.12      -83.50    289.02 o 
   8  19  11      986.34     1236.33    767.38 o 
   0  20  11     1246.12     1035.06    452.34 o 
   1  20  11      114.55      -10.23    298.24 o 
   2  20  11      254.47       42.41    345.13 o 
   3  20  11       18.01     -152.12    287.45 o 
   4  20  11      121.05       71.15    307.85 o 
   5  20  11     2330.52     1976.71    540.50 o 
   0   0  12     5244.24     4617.64    207.67 o 
   1   0  12      723.19      642.73     99.47 o 
   2   0  12    36280.38    32012.45    571.35 o 
   3   0  12    20550.28    21613.15    502.38 o 
   4   0  12   124793.56   121284.68   1212.07 o 
   5   0  12     3450.28     3524.61    198.79 o 
   6   0  12     9227.98     8058.68    290.29 o 
   7   0  12     6823.09     7168.25    296.93 o 
   8   0  12   101697.88   100852.66   1287.56 o 
   9   0  12     1202.91     1263.14    182.68 o 
  10   0  12    46524.40    46643.37    798.96 o 
  11   0  12     9633.74     9280.85    463.82 o 
  12   0  12     6932.25     6467.07    529.06 o 
  13   0  12      150.98      267.41    212.40 o 
  14   0  12    15064.90    14350.72    995.17 o 
  15   0  12     1314.81     1508.93    472.94 o 
  16   0  12    10533.40    10811.22    985.31 o 
  17   0  12     2427.83     1402.85    492.90 o 
  18   0  12     3318.59     3368.42    791.50 o 
  19   0  12       16.95      155.26    386.64 o 
  20   0  12    13959.96    13709.61   1980.15 o 
   1   1  12       16.90       57.29     43.44 o 
   2   1  12   131513.41   130470.41    877.32 o 
   3   1  12     4275.11     5129.55    188.24 o 
   4   1  12    49920.38    48351.11    458.82 o 
   5   1  12       14.41       10.03     47.05 o 
   6   1  12    18749.97    19176.36    304.55 o 
   7   1  12     2549.49     2785.33    158.09 o 
   8   1  12    62693.18    60220.18    590.04 o 
   9   1  12      618.08      576.00    101.14 o 
  10   1  12    49494.02    48856.38    684.09 o 
  11   1  12      913.48      876.91    146.88 o 
  12   1  12     1225.15     1206.49    184.18 o 
  13   1  12     5619.39     5372.56    385.42 o 
  14   1  12    39657.45    39966.30   1120.60 o 
  15   1  12      902.32     1107.28    306.93 o 
  16   1  12    13688.07    14364.44    758.58 o 
  17   1  12      947.11      786.48    310.96 o 
  18   1  12      750.95     1031.26    334.61 o 
  19   1  12        4.44        8.43    297.67 o 
  20   1  12     2693.07     2568.09    573.05 o 
   0   2  12      518.19      885.94     94.32 o 
   1   2  12      203.40      202.10     48.45 o 
   2   2  12    21394.34    20391.28    232.54 o 
   3   2  12     9777.78    10192.88    196.32 o 
   4   2  12    69916.99    68220.08    695.98 o 
   5   2  12     9231.93     9370.71    212.10 o 
   6   2  12      196.19      244.52     68.21 o 
   7   2  12    11091.27    11225.18    259.18 o 
   8   2  12    61605.98    58216.81    794.72 o 
   9   2  12     1685.85     1761.08    146.63 o 
  10   2  12    16301.07    15849.27    371.41 o 
  11   2  12     2693.67     2688.38    218.76 o 
  12   2  12     1495.33     1891.08    220.31 o 
  13   2  12      403.50      452.85    170.40 o 
  14   2  12     5187.72     5151.96    511.12 o 
  15   2  12      889.34      989.29    290.83 o 
  16   2  12     2022.84     2022.44    385.39 o 
  17   2  12     3959.06     3960.27    519.29 o 
  18   2  12     3789.17     4217.64    543.56 o 
  19   2  12       37.38       84.62    309.32 o 
  20   2  12     8473.68     9581.13    976.09 o 
   1   3  12      218.34      185.29     53.26 o 
   2   3  12    42053.20    38339.35    430.38 o 
   3   3  12      197.74      218.03     56.13 o 
   4   3  12     8497.67     7715.49    214.22 o 
   5   3  12     6066.56     5982.42    200.97 o 
   6   3  12      470.99      670.71     92.75 o 
   7   3  12       85.91      105.04     70.17 o 
   8   3  12    12056.29    11972.18    284.15 o 
   9   3  12        2.74       72.38     80.57 o 
  10   3  12    12252.39    12642.44    342.10 o 
  11   3  12     6659.61     6652.55    315.92 o 
  12   3  12     7778.99     8432.16    387.27 o 
  13   3  12     2743.96     2928.04    276.13 o 
  14   3  12     8181.36     9054.72    639.23 o 
  15   3  12     1119.66     1023.08    299.62 o 
  16   3  12     1789.59     1921.24    380.57 o 
  17   3  12     1245.67     1494.90    365.01 o 
  18   3  12     1323.91     1151.01    410.81 o 
  19   3  12       55.70      230.90    316.83 o 
  20   3  12       53.24       48.24    618.17 o 
   0   4  12     8750.54     9280.72    330.99 o 
   1   4  12     9754.00    10613.11    231.06 o 
   2   4  12     2740.68     2864.51    153.47 o 
   3   4  12     1741.22     2072.60    121.80 o 
   4   4  12     6409.87     5727.54    169.98 o 
   5   4  12    26570.51    27511.27    414.02 o 
   6   4  12      367.37      309.13     78.51 o 
   7   4  12    26428.19    25976.24    400.60 o 
   8   4  12    14646.28    15359.19    325.81 o 
   9   4  12      111.21      142.65     91.26 o 
  10   4  12      476.46      473.42    125.35 o 
  11   4  12     1107.00      928.21    159.40 o 
  12   4  12     4696.28     4703.23    303.52 o 
  13   4  12       91.71       88.14    135.11 o 
  14   4  12       36.52      -55.11    181.39 o 
  15   4  12      425.21      403.38    246.06 o 
  16   4  12        2.12      -46.72    220.77 o 
  17   4  12      864.99     1071.56    392.77 o 
  18   4  12     6105.83     6415.75    765.47 o 
  19   4  12      517.78      654.23    372.66 o 
  20   4  12     3474.54     4236.29   1201.55 o 
   1   5  12     3783.35     3152.86    190.43 o 
   2   5  12    13076.66    13442.69    294.91 o 
   3   5  12    11026.70    11745.48    263.19 o 
   4   5  12     1339.37     1328.76    104.55 o 
   5   5  12      479.99      456.08     92.18 o 
   6   5  12    31017.22    30729.30    466.21 o 
   7   5  12      646.01      624.79    102.77 o 
   8   5  12      357.74      201.90     91.72 o 
   9   5  12        1.05       45.00     88.56 o 
  10   5  12      256.12       22.13     99.23 o 
  11   5  12     9185.18     9452.41    361.03 o 
  12   5  12     7096.50     7305.86    363.50 o 
  13   5  12     1948.81     2016.68    248.73 o 
  14   5  12     7721.02     7262.70    615.80 o 
  15   5  12        4.60        9.36    198.57 o 
  16   5  12     1943.12     1629.74    364.85 o 
  17   5  12     2016.92     2086.61    488.48 o 
  18   5  12     5302.34     5825.31    748.74 o 
  19   5  12        2.70      -85.23    306.21 o 
  20   5  12     1072.89     1469.69    881.81 o 
   0   6  12    23093.93    21053.85    534.69 o 
   1   6  12     2895.40     2909.02    192.70 o 
   2   6  12       54.66       10.25     67.96 o 
   3   6  12     1123.73     1142.76    120.72 o 
   4   6  12    12020.87    11819.15    258.04 o 
   5   6  12    15879.79    16720.39    356.98 o 
   6   6  12     9755.70     9916.10    289.59 o 
   7   6  12     6936.86     7112.62    261.36 o 
   8   6  12    19456.39    20626.61    428.23 o 
   9   6  12      318.74      161.44     99.54 o 
  10   6  12      653.24      539.66    140.19 o 
  11   6  12      110.66      173.74    123.86 o 
  12   6  12    11545.76    12740.14    433.46 o 
  13   6  12     1814.81     1706.90    223.69 o 
  14   6  12     2087.45     2088.15    327.90 o 
  15   6  12      296.94      497.45    258.97 o 
  16   6  12      405.67      457.76    310.17 o 
  17   6  12     3475.93     3123.65    574.50 o 
  18   6  12     1188.42      955.34    415.12 o 
  19   6  12      933.32      790.29    414.05 o 
   1   7  12     2591.69     3114.43    209.21 o 
   2   7  12    32149.74    32863.05    525.32 o 
   3   7  12       89.03        0.10     73.70 o 
   4   7  12     9902.66     9422.37    318.34 o 
   5   7  12      277.42      356.34    104.35 o 
   6   7  12    28603.15    28068.09    481.74 o 
   7   7  12     1679.23     1649.93    177.45 o 
   8   7  12      116.17      122.85    105.59 o 
   9   7  12        4.03      -61.57     97.26 o 
  10   7  12      745.11     1025.14    170.38 o 
  11   7  12     1879.02     1881.06    219.24 o 
  12   7  12      519.65      396.87    153.56 o 
  13   7  12      542.09      582.98    186.02 o 
  14   7  12    11440.48    11251.86    605.69 o 
  15   7  12      444.17      445.39    309.02 o 
  16   7  12      489.55      369.19    318.02 o 
  17   7  12       67.64       63.48    305.54 o 
  18   7  12     2536.06     2724.52    559.83 o 
  19   7  12      202.46      -90.87    563.19 o 
   0   8  12     1086.94     1263.36    320.89 o 
   1   8  12      149.02      303.07    136.31 o 
   2   8  12     1906.62     1789.45    188.92 o 
   3   8  12      926.14     1093.31    155.29 o 
   4   8  12    14284.30    14141.61    398.28 o 
   5   8  12     2027.86     2267.45    208.56 o 
   6   8  12       69.27      -23.93     97.58 o 
   7   8  12      343.78      315.68    139.74 o 
   8   8  12    10184.63     9043.13    365.29 o 
   9   8  12     1205.88     1195.36    195.30 o 
  10   8  12       37.50       46.99    114.83 o 
  11   8  12     1940.81     2096.54    235.35 o 
  12   8  12      595.31      390.55    159.10 o 
  13   8  12      326.95      184.12    166.64 o 
  14   8  12      841.10      617.48    227.80 o 
  15   8  12        2.99      121.26    251.66 o 
  16   8  12     1041.01     1299.42    417.09 o 
  17   8  12     1940.97     1719.61    469.10 o 
  18   8  12       36.91     -207.60    303.82 o 
   1   9  12     4248.34     3659.13    312.00 o 
   2   9  12    22793.61    21787.63    602.20 o 
   3   9  12       42.98     -110.24    110.24 o 
   4   9  12     4739.35     5226.24    332.52 o 
   5   9  12       66.66       59.78    106.29 o 
   6   9  12     4824.56     5212.66    349.21 o 
   7   9  12     1277.99     1607.15    218.64 o 
   8   9  12     4139.27     3892.62    357.87 o 
   9   9  12     1637.63     1556.82    261.93 o 
  10   9  12    14839.99    14816.97    603.46 o 
  11   9  12      623.58      756.56    193.24 o 
  12   9  12     1658.23     1536.02    225.85 o 
  13   9  12       14.13       65.56    161.87 o 
  14   9  12     8175.89     8152.28    604.40 o 
  15   9  12      879.89     1090.43    337.09 o 
  16   9  12      166.87     -242.31    269.10 o 
  17   9  12       10.00      -13.43    310.77 o 
  18   9  12      127.29       81.91    352.29 o 
   0  10  12       15.63       -2.65    219.41 o 
   1  10  12     7402.10     7516.61    395.44 o 
   2  10  12    19231.50    18025.96    578.07 o 
   3  10  12     1492.79     1482.18    233.81 o 
   4  10  12    28026.94    27308.34    704.29 o 
   5  10  12      402.56      616.73    160.60 o 
   6  10  12      333.90      307.22    149.61 o 
   7  10  12       77.65        8.50    135.47 o 
   8  10  12     3900.96     4392.19    393.58 o 
   9  10  12     5318.65     5350.31    493.94 o 
  10  10  12     2879.69     3087.66    362.64 o 
  11  10  12     1147.69     1043.60    255.78 o 
  12  10  12      255.01      175.84    184.08 o 
  13  10  12      667.38      768.40    267.09 o 
  14  10  12     2984.69     2925.99    411.13 o 
  15  10  12      166.66      133.08    269.91 o 
  16  10  12     3547.87     3757.19    625.90 o 
  17  10  12      289.13      251.86    342.94 o 
   1  11  12        6.36       59.91    145.28 o 
   2  11  12    12285.00    13584.20    532.25 o 
   3  11  12       67.51       85.12    148.25 o 
   4  11  12     9020.61     8209.26    451.16 o 
   5  11  12      220.73      164.71    144.15 o 
   6  11  12        5.28       93.06    159.17 o 
   7  11  12       39.46      -64.85    182.49 o 
   8  11  12     2355.48     2501.24    322.69 o 
   9  11  12     1669.10     1899.39    301.89 o 
  10  11  12    13727.69    13991.49    631.78 o 
  11  11  12      464.78      289.84    210.71 o 
  12  11  12      175.90       80.99    204.26 o 
  13  11  12       51.33       17.91    217.32 o 
  14  11  12     5156.15     4936.50    509.41 o 
  15  11  12      686.17      604.64    293.36 o 
  16  11  12      239.10      246.68    308.93 o 
   0  12  12     1305.92     1836.11    438.54 o 
   1  12  12     3540.65     3415.53    346.36 o 
   2  12  12      361.31      309.72    173.01 o 
   3  12  12       89.61       92.46    162.06 o 
   4  12  12    15149.68    15130.59    582.61 o 
   5  12  12       82.71       34.76    176.57 o 
   6  12  12       29.31      127.98    168.15 o 
   7  12  12       34.98       80.53    191.38 o 
   8  12  12     3133.61     2899.50    402.77 o 
   9  12  12     3747.62     3584.74    397.01 o 
  10  12  12       14.34       22.71    186.14 o 
  11  12  12     2454.63     2442.10    367.41 o 
  12  12  12      729.70      778.12    269.46 o 
  13  12  12     2014.30     1522.73    380.02 o 
  14  12  12     3109.06     3188.80    494.16 o 
  15  12  12     1173.04     1044.57    329.03 o 
  16  12  12     5284.97     5282.23    635.38 o 
   1  13  12     2064.55     1836.62    289.64 o 
   2  13  12     8564.25     8144.82    508.80 o 
   3  13  12     1778.32     1727.65    283.08 o 
   4  13  12     8282.15     8206.49    505.79 o 
   5  13  12     3568.99     3529.91    379.66 o 
   6  13  12     4690.66     4871.60    499.02 o 
   7  13  12      106.65      -16.92    197.52 o 
   8  13  12      939.26      797.31    275.83 o 
   9  13  12     1704.79     1597.61    351.13 o 
  10  13  12     3284.81     4232.23    512.54 o 
  11  13  12      118.87      237.66    226.36 o 
  12  13  12      527.59      643.74    311.02 o 
  13  13  12      159.80      196.64    279.71 o 
  14  13  12     1252.01     1200.42    340.84 o 
  15  13  12      708.22      678.05    309.73 o 
  16  13  12        3.97     -185.11    582.27 o 
   0  14  12    19718.53    22054.62   1179.79 o 
   1  14  12     2589.88     2661.52    341.90 o 
   2  14  12     4395.70     3610.17    388.86 o 
   3  14  12      547.75      611.50    229.15 o 
   4  14  12      603.00      601.98    227.51 o 
   5  14  12      112.11       95.55    185.43 o 
   6  14  12      929.33      867.95    288.93 o 
   7  14  12      423.80      345.24    252.26 o 
   8  14  12      436.21      473.49    267.87 o 
   9  14  12     1064.93     1087.71    329.97 o 
  10  14  12     4850.22     4638.38    667.94 o 
  11  14  12      715.17      538.74    308.64 o 
  12  14  12     8380.79     8449.23    860.12 o 
  13  14  12      878.72      905.94    360.06 o 
  14  14  12        6.44     -151.29    266.49 o 
  15  14  12      893.05      938.00    566.86 o 
   1  15  12       43.45      -37.34    185.21 o 
   2  15  12      973.05      827.98    260.94 o 
   3  15  12     1018.49      847.20    253.66 o 
   4  15  12     2897.69     2974.70    379.41 o 
   5  15  12       92.92       22.18    216.90 o 
   6  15  12    21378.11    21407.75    904.08 o 
   7  15  12      541.60      388.46    261.98 o 
   8  15  12     7590.43     7320.44    659.79 o 
   9  15  12      896.97      819.30    318.23 o 
  10  15  12      693.99      628.41    311.01 o 
  11  15  12      550.25      492.35    306.82 o 
  12  15  12       39.49     -189.72    306.28 o 
  13  15  12      291.27       46.14    343.35 o 
  14  15  12      357.75      312.37    532.89 o 
   0  16  12    53261.05    51846.87   1889.74 o 
   1  16  12     1351.94     1356.89    306.68 o 
   2  16  12     8320.22     8121.09    592.00 o 
   3  16  12     1861.40     1340.25    341.33 o 
   4  16  12      106.38      129.50    211.98 o 
   5  16  12      976.29      963.73    313.37 o 
   6  16  12       37.14      -72.55    228.87 o 
   7  16  12      367.86      300.26    261.09 o 
   8  16  12      145.49      283.90    274.47 o 
   9  16  12      485.00      424.43    300.20 o 
  10  16  12    10950.89    12020.64    843.05 o 
  11  16  12        1.29     -194.47    311.45 o 
  12  16  12    13785.77    13772.24   1079.74 o 
   1  17  12      893.68      984.24    303.68 o 
   2  17  12      519.53      262.86    247.12 o 
   3  17  12     1074.01     1223.49    350.41 o 
   4  17  12    10772.52    11015.47    775.71 o 
   5  17  12      421.59      319.47    282.34 o 
   6  17  12    19616.61    20601.37    968.68 o 
   7  17  12      913.77      738.46    329.72 o 
   8  17  12     4670.19     4987.20    595.59 o 
   9  17  12      377.08      370.14    304.65 o 
  10  17  12      192.13      200.12    300.92 o 
  11  17  12       43.58       -2.05    341.52 o 
   0  18  12    28115.40    28499.06   1247.09 o 
   1  18  12       58.08       29.80    253.79 o 
   2  18  12     5058.98     4993.65    583.23 o 
   3  18  12      977.10      716.30    378.40 o 
   4  18  12      571.48      598.59    318.37 o 
   5  18  12      728.03      463.45    315.86 o 
   6  18  12      224.72      277.56    289.77 o 
   7  18  12      116.14       76.36    285.76 o 
   8  18  12      124.34       85.64    298.05 o 
   9  18  12       59.94       -2.42    292.44 o 
   1  19  12      149.77      154.73    261.89 o 
   2  19  12      697.08      685.95    346.66 o 
   3  19  12      240.60       17.68    327.53 o 
   4  19  12     2765.35     2112.45    454.76 o 
   5  19  12      415.18      285.78    316.18 o 
   6  19  12     7071.61     8426.50    784.64 o 
   7  19  12      542.81      508.78    393.44 o 
   8  19  12      585.61      491.39    663.04 o 
   0  20  12     3952.09     3840.83    646.76 o 
   1  20  12      413.63      471.11    349.64 o 
   2  20  12      332.16      130.63    375.80 o 
   3  20  12      670.09      469.73    339.75 o 
   4  20  12      535.68      251.38    325.23 o 
   5  20  12      179.23      315.25    589.00 o 
   1   1  13     2095.93     2120.66    116.85 o 
   2   1  13       40.30       78.16     53.90 o 
   3   1  13    16754.23    15348.88    314.57 o 
   4   1  13     2049.02     2330.78    162.19 o 
   5   1  13      407.40      477.70     70.85 o 
   6   1  13      652.85      870.34     93.59 o 
   7   1  13      288.56      392.95     82.95 o 
   8   1  13      113.93      180.32     78.37 o 
   9   1  13     1203.81     1479.80    138.16 o 
  10   1  13     2832.68     2813.47    200.72 o 
  11   1  13     3338.38     3071.59    234.78 o 
  12   1  13       80.08        0.37    137.53 o 
  13   1  13       69.22      -23.98    171.96 o 
  14   1  13      134.49      248.04    217.23 o 
  15   1  13     1025.35      743.23    277.54 o 
  16   1  13      122.61       31.68    224.77 o 
  17   1  13      330.89      262.48    260.57 o 
  18   1  13        6.37      -55.43    243.36 o 
  19   1  13      368.47      144.03    283.07 o 
  20   1  13      271.55       20.19    608.07 o 
   0   2  13    22936.34    24615.87    367.93 o 
   1   2  13     1016.47      814.68     76.57 o 
   2   2  13      152.19       51.18     43.92 o 
   3   2  13    30023.17    30444.87    400.23 o 
   4   2  13     1001.50     1195.48    103.17 o 
   5   2  13     8782.63     8891.17    208.43 o 
   6   2  13      882.33     1020.47    103.35 o 
   7   2  13    12021.14    12536.35    275.87 o 
   8   2  13     1014.82      884.54    112.19 o 
   9   2  13     2700.00     2578.79    174.46 o 
  10   2  13      309.02      320.84    109.43 o 
  11   2  13       36.48      -59.93     89.46 o 
  12   2  13     7607.61     7676.00    481.13 o 
  13   2  13     4099.43     4404.91    406.44 o 
  14   2  13      600.64      541.53    249.32 o 
  15   2  13     5812.97     5511.21    552.63 o 
  16   2  13        8.14      -53.79    215.49 o 
  17   2  13      879.17      935.08    322.97 o 
  18   2  13     1049.65      952.12    338.38 o 
  19   2  13     2841.62     2626.30    560.88 o 
  20   2  13        2.51      262.52    659.68 o 
   1   3  13    16675.63    16459.52    262.73 o 
   2   3  13     5275.57     5103.44    181.28 o 
   3   3  13     4804.98     5155.00    161.25 o 
   4   3  13     2012.54     1834.59    131.21 o 
   5   3  13    13859.48    13432.40    289.50 o 
   6   3  13     1916.49     2414.05    149.32 o 
   7   3  13      623.93      622.84     99.36 o 
   8   3  13      327.00      389.13     92.51 o 
   9   3  13     5462.49     5537.65    251.60 o 
  10   3  13        4.43       37.00     90.42 o 
  11   3  13      808.39     1004.38    159.23 o 
  12   3  13      270.76      381.68    179.07 o 
  13   3  13     2441.77     2725.90    329.21 o 
  14   3  13     3555.68     3304.39    432.58 o 
  15   3  13     1975.28     1925.75    362.83 o 
  16   3  13     2340.98     2016.34    386.10 o 
  17   3  13      860.20      735.16    310.10 o 
  18   3  13      268.75      300.35    322.21 o 
  19   3  13        2.78      121.52    324.28 o 
  20   3  13      239.76      207.55    590.12 o 
   0   4  13      341.75      431.37    118.45 o 
   1   4  13     6040.39     6263.85    189.30 o 
   2   4  13     1685.45     1356.28    117.60 o 
   3   4  13    21007.87    22128.08    322.84 o 
   4   4  13       87.27      214.02     63.22 o 
   5   4  13      461.59      515.76     94.71 o 
   6   4  13      775.73      990.67    121.49 o 
   7   4  13     4963.00     4767.21    208.45 o 
   8   4  13     1671.32     1879.81    152.04 o 
   9   4  13     5167.90     5081.46    252.72 o 
  10   4  13     3614.23     3247.67    222.08 o 
  11   4  13     1750.92     2184.86    216.30 o 
  12   4  13     1351.72     1229.16    225.31 o 
  13   4  13        0.68      -12.00    153.57 o 
  14   4  13      162.30      153.93    208.70 o 
  15   4  13     1825.99     1618.00    349.08 o 
  16   4  13       20.01       89.92    230.48 o 
  17   4  13     1748.77     2019.39    413.68 o 
  18   4  13      490.32      248.26    328.00 o 
  19   4  13     1215.85     2013.71    512.34 o 
  20   4  13      773.31      924.44    799.91 o 
   1   5  13      208.80      227.57     83.52 o 
   2   5  13     1145.36     1628.58    137.01 o 
   3   5  13        2.53       27.08     60.62 o 
   4   5  13    12431.00    11724.68    247.57 o 
   5   5  13     3051.48     3147.99    189.77 o 
   6   5  13    15404.91    16181.63    352.75 o 
   7   5  13      212.54      249.86     91.36 o 
   8   5  13       79.80       28.09     85.21 o 
   9   5  13     1882.84     1747.47    172.34 o 
  10   5  13      826.34     1085.77    166.24 o 
  11   5  13      678.19      693.44    155.74 o 
  12   5  13     1740.55     1521.50    241.66 o 
  13   5  13      357.14      201.95    185.47 o 
  14   5  13     3486.73     3504.95    396.77 o 
  15   5  13       97.82      117.08    219.26 o 
  16   5  13     1903.00     2204.13    405.29 o 
  17   5  13     1190.50     1121.31    396.27 o 
  18   5  13      568.00      851.48    391.31 o 
  19   5  13       17.01        1.84    332.09 o 
   0   6  13    31797.62    30671.60    653.97 o 
   1   6  13      812.21     1089.86    134.87 o 
   2   6  13    12907.04    14356.88    350.34 o 
   3   6  13      180.30      169.69     77.87 o 
   4   6  13      812.83      867.82     99.38 o 
   5   6  13     1039.93      853.30    122.02 o 
   6   6  13     1868.59     2044.35    169.51 o 
   7   6  13    15102.21    15400.97    366.80 o 
   8   6  13     8707.99     8515.42    321.59 o 
   9   6  13      935.46      769.56    137.03 o 
  10   6  13     7768.86     8391.76    356.25 o 
  11   6  13      583.71      562.19    163.39 o 
  12   6  13     5937.56     6248.16    433.67 o 
  13   6  13        0.77       22.33    154.83 o 
  14   6  13     1371.28     1239.31    315.99 o 
  15   6  13     2704.22     2789.20    431.13 o 
  16   6  13        3.20       13.63    333.67 o 
  17   6  13     2393.98     2573.04    533.10 o 
  18   6  13      797.70     1016.11    429.15 o 
  19   6  13      243.92      426.18    377.00 o 
   1   7  13    41156.26    41940.10    608.68 o 
   2   7  13     3934.54     3835.94    228.07 o 
   3   7  13     8200.57     9055.41    275.36 o 
   4   7  13    18518.35    18516.63    410.58 o 
   5   7  13      826.35      859.43    133.04 o 
   6   7  13    16281.62    15592.14    374.57 o 
   7   7  13      158.89       16.40     97.78 o 
   8   7  13     5064.96     5497.51    300.78 o 
   9   7  13     2034.40     2218.85    241.73 o 
  10   7  13      904.06      834.17    165.32 o 
  11   7  13    10074.76    10901.60    406.34 o 
  12   7  13     1131.51     1206.28    238.07 o 
  13   7  13     9451.98     9535.21    582.61 o 
  14   7  13     2127.69     2159.09    344.07 o 
  15   7  13      901.06      850.81    296.63 o 
  16   7  13     5022.89     5425.16    698.15 o 
  17   7  13       52.27      -19.46    291.30 o 
  18   7  13     2659.00     2729.78    574.25 o 
  19   7  13      229.51      -71.80    577.78 o 
   0   8  13    86930.38    81307.29   1152.25 o 
   1   8  13     1170.48      743.35    136.87 o 
   2   8  13    26939.05    26282.84    505.35 o 
   3   8  13     9510.73    10325.00    394.36 o 
   4   8  13     3036.42     2943.47    216.00 o 
   5   8  13    42817.16    44705.21    658.66 o 
   6   8  13      576.91      660.16    135.94 o 
   7   8  13    20292.22    21353.39    528.68 o 
   8   8  13     4596.65     4635.77    295.33 o 
   9   8  13     5045.19     4877.17    339.63 o 
  10   8  13    14246.01    14611.49    498.64 o 
  11   8  13      135.35       56.66    128.08 o 
  12   8  13     3934.07     4275.03    424.51 o 
  13   8  13      894.17     1317.15    265.89 o 
  14   8  13     1745.95     1622.50    287.67 o 
  15   8  13     1809.91     1731.58    386.51 o 
  16   8  13      109.99      128.98    302.16 o 
  17   8  13     8279.09     8016.82    869.51 o 
  18   8  13      689.19      536.53    390.56 o 
   1   9  13    27315.09    30237.63    618.84 o 
   2   9  13     4762.14     4991.36    303.25 o 
   3   9  13     5851.40     5777.29    391.17 o 
   4   9  13    21349.69    20879.08    587.44 o 
   5   9  13      125.95      110.84    112.85 o 
   6   9  13    12315.75    12124.27    445.77 o 
   7   9  13       17.15      -20.89    121.26 o 
   8   9  13     3425.44     3690.35    359.31 o 
   9   9  13     8743.96     9417.42    448.65 o 
  10   9  13      110.07       67.50    152.56 o 
  11   9  13     6786.11     6797.90    458.07 o 
  12   9  13     3669.97     3460.07    366.39 o 
  13   9  13     6465.11     6184.75    478.98 o 
  14   9  13     2922.90     2593.08    387.94 o 
  15   9  13      586.58      597.57    300.09 o 
  16   9  13     2928.83     3442.38    736.37 o 
  17   9  13       26.39      227.10    325.10 o 
  18   9  13     2303.33     2505.20   1006.34 o 
   0  10  13    50246.03    48721.85   1510.08 o 
   1  10  13        0.00       52.51    135.82 o 
   2  10  13    17009.89    16673.82    566.09 o 
   3  10  13      883.48     1199.67    220.63 o 
   4  10  13      433.61      309.65    165.34 o 
   5  10  13    15065.28    15758.45    503.65 o 
   6  10  13     2212.88     2469.58    266.65 o 
   7  10  13    10617.32    11401.91    462.93 o 
   8  10  13     4444.03     4656.71    404.88 o 
   9  10  13     1148.46     1331.14    262.03 o 
  10  10  13     9480.49     9816.26    537.95 o 
  11  10  13      587.56      484.24    220.88 o 
  12  10  13     4483.54     4621.67    460.74 o 
  13  10  13        1.13       58.21    202.65 o 
  14  10  13       55.72       60.63    216.99 o 
  15  10  13      438.09      494.26    301.77 o 
  16  10  13      204.38      346.93    335.26 o 
  17  10  13     2660.43     3062.95    610.13 o 
   1  11  13     1990.94     2396.87    290.55 o 
   2  11  13    13393.08    13716.58    544.98 o 
   3  11  13       45.02       12.90    155.73 o 
   4  11  13     4400.79     4342.66    373.13 o 
   5  11  13      189.14      158.53    145.69 o 
   6  11  13     5919.54     6286.51    455.13 o 
   7  11  13      781.74      738.41    244.84 o 
   8  11  13     2248.79     2519.69    366.88 o 
   9  11  13      173.50       16.92    168.78 o 
  10  11  13      476.45      356.14    213.60 o 
  11  11  13     1577.60     1830.34    368.34 o 
  12  11  13     2395.87     2183.63    366.30 o 
  13  11  13     1009.44     1333.57    317.28 o 
  14  11  13     2154.27     2196.42    386.21 o 
  15  11  13      373.87      480.23    281.04 o 
  16  11  13     1866.77     1851.89    437.84 o 
   0  12  13     8861.82     8222.12    819.74 o 
   1  12  13      151.82      245.24    179.66 o 
   2  12  13       64.65       45.14    159.77 o 
   3  12  13     3925.83     4041.43    375.82 o 
   4  12  13     1585.40     1445.36    264.78 o 
   5  12  13      351.83      386.65    196.05 o 
   6  12  13      126.38        9.40    175.92 o 
   7  12  13      569.30      392.83    226.34 o 
   8  12  13     3044.00     2730.34    394.59 o 
   9  12  13      688.45      677.08    241.32 o 
  10  12  13     8346.10     8225.82    592.68 o 
  11  12  13      372.43      322.03    260.07 o 
  12  12  13     4421.11     4521.07    479.62 o 
  13  12  13      241.82       79.74    234.33 o 
  14  12  13        0.18     -120.18    221.94 o 
  15  12  13      111.38      106.19    247.38 o 
  16  12  13      580.66      594.72    404.35 o 
   1  13  13      446.54      740.60    224.66 o 
   2  13  13      131.23      143.64    229.41 o 
   3  13  13     6205.18     6013.59    608.23 o 
   4  13  13     5121.28     5582.90    454.22 o 
   5  13  13      942.60     1038.16    247.87 o 
   6  13  13     4007.29     4224.17    473.06 o 
   7  13  13      736.67      703.01    262.56 o 
   8  13  13      650.07      783.01    287.82 o 
   9  13  13     1473.30     1394.12    339.02 o 
  10  13  13      202.68      193.27    258.58 o 
  11  13  13      488.83      626.69    306.83 o 
  12  13  13      805.46      871.83    337.28 o 
  13  13  13      568.99      471.86    276.70 o 
  14  13  13     1278.74      941.46    327.97 o 
  15  13  13     2265.86     2698.59    499.75 o 
   0  14  13     2882.21     2362.77    540.56 o 
   1  14  13     1803.83     1481.32    286.56 o 
   2  14  13      695.33      674.63    235.81 o 
   3  14  13     1589.53     1877.68    310.87 o 
   4  14  13     3692.59     3768.12    397.20 o 
   5  14  13       22.57       51.91    180.55 o 
   6  14  13     1120.32      713.46    276.30 o 
   7  14  13     3677.79     3439.40    463.10 o 
   8  14  13       91.78      123.04    239.18 o 
   9  14  13     5264.61     5652.10    585.92 o 
  10  14  13     2395.45     2190.67    494.51 o 
  11  14  13     1946.97     2539.96    527.99 o 
  12  14  13     1164.05      702.06    407.39 o 
  13  14  13      853.32      698.74    351.56 o 
  14  14  13       27.41       14.15    267.63 o 
  15  14  13      540.18      107.54    477.59 o 
   1  15  13      516.03      444.49    233.78 o 
   2  15  13     1143.69      917.85    269.74 o 
   3  15  13     1118.58      802.17    260.32 o 
   4  15  13     4198.53     3811.45    421.54 o 
   5  15  13      473.24      635.68    280.75 o 
   6  15  13     4522.53     4470.31    518.57 o 
   7  15  13       65.50      127.50    240.12 o 
   8  15  13      804.59      785.20    310.24 o 
   9  15  13     1510.47     1804.83    399.29 o 
  10  15  13      444.55      212.87    331.44 o 
  11  15  13      145.63      209.64    340.21 o 
  12  15  13       25.99      -53.44    321.87 o 
  13  15  13      711.81      612.55    407.80 o 
  14  15  13      604.62      912.10    826.84 o 
   0  16  13     4131.60     3588.63    552.86 o 
   1  16  13      837.56      960.93    291.21 o 
   2  16  13      548.66      523.93    266.47 o 
   3  16  13     1043.89      807.70    305.73 o 
   4  16  13      804.42      509.95    253.46 o 
   5  16  13      809.57      757.88    297.63 o 
   6  16  13        1.60       68.54    247.13 o 
   7  16  13      133.91       80.72    255.78 o 
   8  16  13       21.32       37.54    260.36 o 
   9  16  13      592.71      403.93    303.10 o 
  10  16  13      732.67      872.11    420.89 o 
  11  16  13      772.87      594.10    406.65 o 
  12  16  13     1602.30     1580.87    512.34 o 
   1  17  13     2039.43     2442.06    383.86 o 
   2  17  13       24.06      -18.33    224.62 o 
   3  17  13      407.37      499.93    305.17 o 
   4  17  13      739.70      815.86    329.25 o 
   5  17  13        2.88      -25.61    246.42 o 
   6  17  13     4190.32     3708.16    513.82 o 
   7  17  13       60.98      -11.90    259.71 o 
   8  17  13      541.34      480.34    311.21 o 
   9  17  13       67.46      160.52    339.04 o 
  10  17  13       25.64      -38.11    342.50 o 
   0  18  13      740.00      706.68    374.53 o 
   1  18  13        7.72      -72.56    238.91 o 
   2  18  13      627.46      774.37    337.41 o 
   3  18  13      741.20      785.30    397.14 o 
   4  18  13       82.08       56.30    276.20 o 
   5  18  13     5135.99     5624.83    625.58 o 
   6  18  13        6.34       95.15    283.20 o 
   7  18  13     4222.65     3935.21    558.07 o 
   8  18  13      366.79      533.89    341.02 o 
   9  18  13        1.76       94.24    611.43 o 
   1  19  13     3474.89     3992.34    499.28 o 
   2  19  13       62.33     -163.66    275.95 o 
   3  19  13      235.72      410.30    369.93 o 
   4  19  13      757.48      964.75    372.44 o 
   5  19  13       29.95       55.64    287.92 o 
   6  19  13     1561.81     1744.89    430.44 o 
   7  19  13        1.06      167.43    422.61 o 
   0  20  13        4.12     -195.52    348.56 o 
   1  20  13     1140.80      894.38    337.45 o 
   2  20  13        1.35      -80.54    361.93 o 
   3  20  13       95.76      -42.08    301.14 o 
   4  20  13      172.00      348.48    365.54 o 
   0   0  14      741.30      858.50    123.38 o 
   1   0  14    36900.51    36889.91    548.45 o 
   2   0  14     2556.94     2898.56    227.99 o 
   3   0  14    99669.23    94102.20   1556.30 o 
   4   0  14    19639.01    19749.01    533.47 o 
   5   0  14     9124.93     7775.76    364.99 o 
   6   0  14     1290.88     1389.99    156.94 o 
   7   0  14    21066.73    21249.61    488.31 o 
   8   0  14     1382.88     1496.16    189.19 o 
   9   0  14    39108.32    37760.39    714.51 o 
  10   0  14      151.55      149.42    156.87 o 
  11   0  14      148.54      184.71    196.65 o 
  12   0  14    12183.96    11958.18    659.89 o 
  13   0  14    10493.41     9653.42    838.27 o 
  14   0  14      204.75      331.26    334.89 o 
  15   0  14    10652.09    11536.27    967.93 o 
  16   0  14     6627.34     6649.79   1046.73 o 
  17   0  14      518.53      774.90    439.50 o 
  18   0  14      217.56      174.39    383.01 o 
  19   0  14      283.30      571.06    475.93 o 
  20   0  14      503.96     1018.68    787.57 o 
   1   1  14     8049.15     7233.41    183.96 o 
   2   1  14    29325.31    30069.76    393.43 o 
   3   1  14    76967.47    74707.70    858.46 o 
   4   1  14     1860.10     2125.53    161.00 o 
   5   1  14     1063.71     1020.79     87.90 o 
   6   1  14     7822.12     7108.54    199.41 o 
   7   1  14    82118.69    80777.98    658.49 o 
   8   1  14     2037.45     2092.73    152.50 o 
   9   1  14    44978.91    44070.11    545.07 o 
  10   1  14     9454.19     9868.50    371.23 o 
  11   1  14     5810.59     5829.89    370.23 o 
  12   1  14       42.46       13.63    147.96 o 
  13   1  14     1615.33     1584.32    318.15 o 
  14   1  14      565.90      482.41    239.65 o 
  15   1  14     6047.65     5895.50    571.50 o 
  16   1  14      113.50       33.70    209.21 o 
  17   1  14      197.67      220.11    267.48 o 
  18   1  14      713.47      804.77    330.78 o 
  19   1  14     6512.72     6640.60    698.82 o 
  20   1  14     2619.49     3056.05   1114.05 o 
   0   2  14     8187.59     7456.73    219.85 o 
   1   2  14    31739.10    31687.53    340.64 o 
   2   2  14     4859.25     4763.17    178.43 o 
   3   2  14    53006.16    52222.73    537.34 o 
   4   2  14     4706.78     4823.48    217.24 o 
   5   2  14     2969.67     2903.48    159.97 o 
   6   2  14     1144.41     1111.19    106.38 o 
   7   2  14     7735.47     7585.07    225.79 o 
   8   2  14      733.31      923.17    116.61 o 
   9   2  14     8995.21     9836.47    300.96 o 
  10   2  14     9674.01     9007.03    359.58 o 
  11   2  14      251.06      231.33    134.39 o 
  12   2  14     2939.10     2907.24    332.24 o 
  13   2  14     3646.24     3903.51    386.47 o 
  14   2  14      472.70      467.86    245.17 o 
  15   2  14     3831.60     3774.42    474.77 o 
  16   2  14     3503.77     3615.49    483.69 o 
  17   2  14      125.49       51.08    245.88 o 
  18   2  14     1669.39     1716.64    411.77 o 
  19   2  14        0.26     -126.30    313.34 o 
  20   2  14        0.00     -196.33    617.04 o 
   1   3  14     2557.39     2900.67    139.13 o 
   2   3  14     3540.21     3061.46    143.33 o 
   3   3  14    13065.01    13710.55    251.96 o 
   4   3  14    26940.66    28610.94    399.38 o 
   5   3  14    14262.64    14662.92    305.88 o 
   6   3  14    36461.34    34922.26    489.70 o 
   7   3  14    27663.74    26446.71    402.87 o 
   8   3  14     3329.24     3569.74    194.28 o 
   9   3  14    10478.35     9812.79    302.31 o 
  10   3  14     6153.04     6246.92    345.27 o 
  11   3  14     7476.60     6576.98    404.03 o 
  12   3  14      509.91      558.97    198.45 o 
  13   3  14      204.16      170.04    177.60 o 
  14   3  14       30.42      -41.52    190.35 o 
  15   3  14     6056.68     5638.30    568.98 o 
  16   3  14     1886.29     2168.35    407.95 o 
  17   3  14      123.21      199.94    263.31 o 
  18   3  14     1344.63     1455.43    395.15 o 
  19   3  14     5249.29     5692.57    759.62 o 
  20   3  14      190.58     -176.14    638.36 o 
   0   4  14    58438.20    56500.53    814.43 o 
   1   4  14    15941.76    16280.29    295.18 o 
   2   4  14    10369.16     9833.39    250.85 o 
   3   4  14    18159.12    18309.37    302.48 o 
   4   4  14      186.42      142.86     64.33 o 
   5   4  14     9456.11     9129.79    260.80 o 
   6   4  14       13.36       82.33     77.49 o 
   7   4  14     6407.98     6515.23    227.50 o 
   8   4  14       61.09       89.81     79.92 o 
   9   4  14     1420.00     1366.11    155.41 o 
  10   4  14    12367.56    11735.77    411.80 o 
  11   4  14       52.62       18.32    135.07 o 
  12   4  14    13006.57    13332.84    521.08 o 
  13   4  14     8016.23     8364.75    542.95 o 
  14   4  14     2427.11     2742.07    406.75 o 
  15   4  14      774.04      519.48    268.16 o 
  16   4  14      422.13      157.38    248.89 o 
  17   4  14     1691.29     1548.77    377.52 o 
  18   4  14     1984.96     2439.50    536.92 o 
  19   4  14      144.12      238.85    360.32 o 
   1   5  14    16937.55    16526.33    337.00 o 
   2   5  14      350.77      472.97     94.49 o 
   3   5  14     8846.90     8927.83    229.30 o 
   4   5  14     7775.93     6753.97    202.37 o 
   5   5  14      529.64      533.78    102.82 o 
   6   5  14    92107.83    90666.05    910.17 o 
   7   5  14     6421.24     6982.37    263.84 o 
   8   5  14    16135.23    15713.39    374.72 o 
   9   5  14       42.43       49.25     91.50 o 
  10   5  14     4787.86     4584.27    356.53 o 
  11   5  14     4619.89     5010.05    379.70 o 
  12   5  14       29.84        6.01    146.89 o 
  13   5  14     5147.39     5850.20    480.82 o 
  14   5  14      129.92      112.64    196.72 o 
  15   5  14       41.91     -109.82    198.10 o 
  16   5  14     8376.97     8226.60    702.86 o 
  17   5  14       30.64       -1.66    287.01 o 
  18   5  14     8397.83     8826.40    910.56 o 
  19   5  14     2613.27     3236.94    620.56 o 
   0   6  14    83387.09    83904.25   1480.38 o 
   1   6  14     7061.16     7268.80    248.29 o 
   2   6  14     6754.08     5652.91    250.56 o 
   3   6  14      916.35      994.20    124.35 o 
   4   6  14        2.95       17.07     73.02 o 
   5   6  14    18475.96    19507.81    397.90 o 
   6   6  14      835.36      938.48    132.17 o 
   7   6  14     8774.55     8254.90    286.64 o 
   8   6  14     1467.36     1406.58    173.08 o 
   9   6  14     3240.94     3101.11    226.33 o 
  10   6  14     8620.78     8143.61    446.66 o 
  11   6  14       54.26      -38.71    135.01 o 
  12   6  14    12593.03    13046.65    538.93 o 
  13   6  14     6491.35     6566.62    464.77 o 
  14   6  14      368.29      419.11    230.49 o 
  15   6  14     2175.36     2221.79    405.46 o 
  16   6  14      779.61      349.94    284.55 o 
  17   6  14     2801.02     2763.99    559.25 o 
  18   6  14      106.55      -28.18    320.75 o 
  19   6  14     1806.44     1928.54    951.37 o 
   1   7  14    21405.92    22746.23    465.54 o 
   2   7  14      130.61      128.36     92.17 o 
   3   7  14     4512.97     4693.36    234.84 o 
   4   7  14    19975.73    19674.93    427.27 o 
   5   7  14      970.67      900.90    140.68 o 
   6   7  14    35287.79    35411.91    556.57 o 
   7   7  14     6016.08     6182.05    309.60 o 
   8   7  14       49.20       62.55    105.81 o 
   9   7  14     7817.65     7329.41    380.73 o 
  10   7  14     2038.71     2556.73    293.81 o 
  11   7  14     4711.87     4682.05    384.99 o 
  12   7  14     1101.34     1221.50    248.50 o 
  13   7  14     4547.41     4667.72    409.03 o 
  14   7  14      101.33       88.23    223.81 o 
  15   7  14      313.94      116.14    237.73 o 
  16   7  14     3952.70     3895.51    624.87 o 
  17   7  14       76.70      194.01    318.11 o 
  18   7  14     5789.32     6529.67    820.98 o 
   0   8  14     7869.26     7146.70    385.81 o 
   1   8  14    20629.16    20342.37    460.67 o 
   2   8  14     4622.37     4703.13    265.78 o 
   3   8  14    11232.81    11323.86    409.93 o 
   4   8  14     3516.95     3890.72    249.15 o 
   5   8  14     5127.39     5684.03    294.45 o 
   6   8  14      226.59      170.95    108.52 o 
   7   8  14     1183.36     1310.20    192.03 o 
   8   8  14     2618.33     2507.30    231.98 o 
   9   8  14     7404.50     7834.97    412.94 o 
  10   8  14     1417.57     1439.49    244.97 o 
  11   8  14     1676.31     1514.36    259.90 o 
  12   8  14     1411.81     1408.08    264.30 o 
  13   8  14     6291.30     6352.44    529.03 o 
  14   8  14      260.80      255.39    206.68 o 
  15   8  14     2207.29     2092.02    415.89 o 
  16   8  14      419.11      514.64    344.13 o 
  17   8  14      554.72      501.32    357.44 o 
  18   8  14      324.68      339.63    371.85 o 
   1   9  14       49.92      158.41    111.05 o 
   2   9  14     5236.19     5595.25    351.45 o 
   3   9  14    14978.00    15338.55    486.01 o 
   4   9  14      163.07      197.84    120.25 o 
   5   9  14     8423.28     8578.98    329.44 o 
   6   9  14       43.63       -9.60    111.94 o 
   7   9  14    11303.38    11039.73    412.59 o 
   8   9  14     3171.39     3317.64    315.39 o 
   9   9  14     7302.29     7381.55    449.78 o 
  10   9  14      685.78      512.21    215.29 o 
  11   9  14      230.89      415.28    191.53 o 
  12   9  14      280.81      186.29    202.37 o 
  13   9  14       38.47       66.96    183.08 o 
  14   9  14      656.54      832.25    253.68 o 
  15   9  14     2658.58     2542.10    526.43 o 
  16   9  14       38.68       79.43    306.82 o 
  17   9  14      530.35      727.77    401.50 o 
   0  10  14     2595.69     2888.77    386.62 o 
   1  10  14    14159.46    15168.86    479.74 o 
   2  10  14     1162.12     1435.89    240.00 o 
   3  10  14    32463.52    32868.41    791.28 o 
   4  10  14     3117.67     3425.86    297.75 o 
   5  10  14       26.19      124.21    136.89 o 
   6  10  14     1742.70     1668.65    233.61 o 
   7  10  14        3.63       39.67    137.67 o 
   8  10  14     5055.06     5254.56    395.61 o 
   9  10  14     6262.79     6605.76    449.40 o 
  10  10  14     1807.32     1862.59    319.16 o 
  11  10  14     2733.86     2623.59    406.84 o 
  12  10  14      294.37      267.11    219.85 o 
  13  10  14     3918.04     3582.58    438.02 o 
  14  10  14     1800.05     1185.03    315.87 o 
  15  10  14     1120.49     1049.59    357.26 o 
  16  10  14     1264.28     1206.06    452.28 o 
  17  10  14        0.70     -217.52    306.65 o 
   1  11  14        9.67      103.54    157.06 o 
   2  11  14     1884.94     1861.88    270.63 o 
   3  11  14    28548.76    28026.32    759.96 o 
   4  11  14     6336.90     6194.98    446.55 o 
   5  11  14     5651.35     5946.35    392.77 o 
   6  11  14     1659.08     1442.51    257.95 o 
   7  11  14     5463.87     5234.86    492.57 o 
   8  11  14     4762.02     4593.88    421.99 o 
   9  11  14     2061.00     2152.97    355.31 o 
  10  11  14    10810.43     9889.44    621.50 o 
  11  11  14      631.64      762.47    265.30 o 
  12  11  14      603.48      483.96    252.99 o 
  13  11  14      630.71      451.83    258.47 o 
  14  11  14     3618.84     3443.01    451.29 o 
  15  11  14     3987.24     3896.53    489.37 o 
  16  11  14      349.72      648.70    333.74 o 
   0  12  14      896.33     1189.99    309.68 o 
   1  12  14     5964.08     5183.66    422.41 o 
   2  12  14     3628.11     3512.29    363.10 o 
   3  12  14      673.73      624.22    212.30 o 
   4  12  14    10340.65    10419.02    515.29 o 
   5  12  14     1673.59     1215.53    253.15 o 
   6  12  14       87.81      120.72    177.27 o 
   7  12  14      346.29      250.88    218.98 o 
   8  12  14     3496.97     4165.44    539.21 o 
   9  12  14     4441.94     4714.17    519.10 o 
  10  12  14     2545.63     2274.85    417.06 o 
  11  12  14      471.90      782.23    269.70 o 
  12  12  14      131.04      161.10    231.40 o 
  13  12  14     1889.45     1697.57    367.33 o 
  14  12  14     1446.76     1369.90    357.21 o 
  15  12  14      484.16      479.07    294.19 o 
  16  12  14      890.04     1073.66    816.74 o 
   1  13  14     7722.28     7839.96    529.11 o 
   2  13  14    10985.30    10541.62    536.53 o 
   3  13  14     9757.00     9881.48    542.50 o 
   4  13  14     1107.75     1041.13    251.80 o 
   5  13  14      790.60      794.62    261.40 o 
   6  13  14        8.78       52.83    198.08 o 
   7  13  14      290.76      247.08    229.96 o 
   8  13  14     1343.30     1340.84    324.73 o 
   9  13  14      182.74       71.80    279.30 o 
  10  13  14     5290.04     4894.71    634.76 o 
  11  13  14     2218.89     1875.99    406.91 o 
  12  13  14      496.56      260.09    251.24 o 
  13  13  14       58.37      111.84    247.82 o 
  14  13  14     3051.59     2911.44    455.12 o 
  15  13  14      345.96      171.34    324.03 o 
   0  14  14     1947.94     1483.05    371.98 o 
   1  14  14      193.76      145.10    197.02 o 
   2  14  14      359.17      580.79    231.53 o 
   3  14  14     3240.98     3585.42    397.60 o 
   4  14  14     4624.65     4127.90    418.06 o 
   5  14  14     8617.57     8742.21    551.28 o 
   6  14  14       84.22      143.08    220.63 o 
   7  14  14     4895.52     5083.08    551.00 o 
   8  14  14     3541.19     3700.96    482.53 o 
   9  14  14      249.01      310.07    329.69 o 
  10  14  14      501.20      393.03    341.52 o 
  11  14  14      319.65      306.06    348.29 o 
  12  14  14      379.67      236.67    306.03 o 
  13  14  14      485.58      368.15    291.52 o 
  14  14  14       28.40      -38.14    265.99 o 
   1  15  14    16162.61    16043.52    688.77 o 
   2  15  14     2332.13     2309.66    348.15 o 
   3  15  14      127.43      106.58    207.96 o 
   4  15  14      207.52       65.93    196.78 o 
   5  15  14      692.39      507.92    269.73 o 
   6  15  14     1251.38      847.97    308.84 o 
   7  15  14      882.87      485.70    281.61 o 
   8  15  14       80.76       67.49    244.83 o 
   9  15  14      740.67      675.01    380.00 o 
  10  15  14      907.49      661.36    379.62 o 
  11  15  14    10471.62    10573.59    973.33 o 
  12  15  14      627.02      514.55    395.78 o 
  13  15  14     2183.10     2537.90    501.04 o 
   0  16  14      455.76      410.19    316.85 o 
   1  16  14       87.90     -123.77    208.73 o 
   2  16  14      649.06      622.35    259.54 o 
   3  16  14      710.29      703.35    300.13 o 
   4  16  14       13.79      -49.81    211.15 o 
   5  16  14    10232.74    10607.88    754.06 o 
   6  16  14        5.55     -109.29    235.28 o 
   7  16  14     9755.61     9458.37    762.35 o 
   8  16  14     1369.22     1070.82    418.72 o 
   9  16  14      251.32      374.15    358.87 o 
  10  16  14        1.66      -97.40    319.13 o 
  11  16  14     1180.31      918.51    447.40 o 
  12  16  14      337.43      -40.39    632.75 o 
   1  17  14    12776.98    14302.33    711.85 o 
   2  17  14     1260.49     1136.70    304.58 o 
   3  17  14      995.60     1383.47    368.75 o 
   4  17  14      109.63      213.89    276.53 o 
   5  17  14       80.84      162.55    272.01 o 
   6  17  14     2114.02     1725.70    411.48 o 
   7  17  14        4.19      180.65    277.24 o 
   8  17  14        1.80     -152.89    326.93 o 
   9  17  14     1576.02     1538.36    490.65 o 
  10  17  14        9.44     -132.77    342.29 o 
   0  18  14     1113.76     1012.44    502.41 o 
   1  18  14      390.09      343.18    249.35 o 
   2  18  14      626.93      640.21    332.90 o 
   3  18  14       51.38      -49.88    310.40 o 
   4  18  14      803.09      759.27    334.79 o 
   5  18  14     4904.65     5441.25    619.22 o 
   6  18  14       91.16      196.55    298.38 o 
   7  18  14     2977.65     3265.29    621.36 o 
   8  18  14     2244.29     2290.20    578.29 o 
   1  19  14     3217.89     3158.19    455.85 o 
   2  19  14     1417.33     1376.13    411.29 o 
   3  19  14        4.86      -78.53    276.26 o 
   4  19  14      378.50      366.93    320.36 o 
   5  19  14      253.78      304.15    321.81 o 
   6  19  14       18.57      185.73    347.60 o 
   0  20  14      178.62      103.11    373.36 o 
   1  20  14       50.98      -58.78    281.05 o 
   2  20  14     4487.84     4249.73    686.82 o 
   3  20  14      143.36        4.63    342.60 o 
   1   1  15     5460.67     5822.13    175.11 o 
   2   1  15    10746.76    11735.02    263.09 o 
   3   1  15      380.67      416.66     90.93 o 
   4   1  15     3312.19     3409.03    203.97 o 
   5   1  15     1376.76     1276.75    142.11 o 
   6   1  15     6504.04     6154.25    263.12 o 
   7   1  15      197.09      276.59    102.69 o 
   8   1  15     7321.76     7294.71    294.37 o 
   9   1  15     4977.11     4854.85    280.03 o 
  10   1  15      106.06      134.46    121.98 o 
  11   1  15     2401.07     2084.03    252.75 o 
  12   1  15      740.80      542.49    200.83 o 
  13   1  15       15.57      -94.53    180.42 o 
  14   1  15      362.39      241.43    220.58 o 
  15   1  15      119.95       45.57    217.97 o 
  16   1  15      487.38      466.68    270.44 o 
  17   1  15        1.53      -82.33    244.34 o 
  18   1  15      222.74       81.78    276.34 o 
  19   1  15      225.24       12.62    271.86 o 
  20   1  15      688.06      890.79    792.06 o 
   0   2  15    39407.81    38198.91    569.13 o 
   1   2  15     1539.01     1300.54     96.80 o 
   2   2  15    50479.77    49913.91    525.14 o 
   3   2  15     5686.18     5610.71    205.31 o 
   4   2  15    11453.10    10654.49    299.85 o 
   5   2  15     7377.71     7470.48    219.01 o 
   6   2  15      432.20      337.66    102.06 o 
   7   2  15      402.22      348.52    107.54 o 
   8   2  15      625.53      524.19    125.02 o 
   9   2  15      796.54      588.41    133.56 o 
  10   2  15     4021.83     4065.02    291.69 o 
  11   2  15     2414.07     2222.02    234.78 o 
  12   2  15     9932.56    10190.14    565.17 o 
  13   2  15      959.33     1272.57    262.97 o 
  14   2  15     2345.84     2367.19    386.97 o 
  15   2  15     2407.36     2249.35    396.57 o 
  16   2  15      935.62      812.55    307.61 o 
  17   2  15     1396.14     1213.18    361.11 o 
  18   2  15       50.17      -18.72    266.14 o 
  19   2  15      252.63      192.10    294.14 o 
   1   3  15     1323.32     1282.36    104.00 o 
   2   3  15     8555.81     7876.66    200.73 o 
   3   3  15    13875.66    15016.61    265.48 o 
   4   3  15    15401.75    14586.67    294.05 o 
   5   3  15      487.80      424.69     89.23 o 
   6   3  15     2599.41     2223.20    162.49 o 
   7   3  15      237.95      167.31    102.61 o 
   8   3  15    16597.09    15880.87    408.22 o 
   9   3  15     4274.00     4801.11    312.15 o 
  10   3  15     3122.19     3260.71    271.83 o 
  11   3  15      766.93      794.56    195.46 o 
  12   3  15      441.31      448.17    192.11 o 
  13   3  15      898.89     1162.77    257.18 o 
  14   3  15     2827.03     3232.84    433.39 o 
  15   3  15      309.26      128.21    214.69 o 
  16   3  15     2852.94     2616.86    440.91 o 
  17   3  15      149.28      134.91    261.23 o 
  18   3  15     3896.29     4398.95    584.58 o 
  19   3  15      432.01      438.59    355.16 o 
   0   4  15    34343.34    32843.37    643.31 o 
   1   4  15      637.97      690.73    100.65 o 
   2   4  15     5222.52     5112.99    184.95 o 
   3   4  15     2973.87     2916.86    151.99 o 
   4   4  15     8783.06     9054.72    228.97 o 
   5   4  15     9852.13    10291.00    280.41 o 
   6   4  15      303.59      416.00    101.19 o 
   7   4  15    10356.64    10785.48    341.81 o 
   8   4  15     5638.76     5164.62    283.80 o 
   9   4  15      125.13      242.86    126.52 o 
  10   4  15     2908.70     2990.47    262.72 o 
  11   4  15      610.74      517.93    176.95 o 
  12   4  15     7463.85     8190.21    453.44 o 
  13   4  15     1368.57     1215.01    262.36 o 
  14   4  15     4512.30     4723.58    519.00 o 
  15   4  15     3653.67     3391.87    468.26 o 
  16   4  15     1363.82     1507.61    369.53 o 
  17   4  15     5362.84     5523.87    612.96 o 
  18   4  15        2.80     -196.76    283.69 o 
  19   4  15      302.05      322.65    369.70 o 
   1   5  15     8510.58     9129.34    266.33 o 
   2   5  15     3672.71     3513.20    199.93 o 
   3   5  15     6058.72     6119.61    202.61 o 
   4   5  15     7547.35     6993.58    214.19 o 
   5   5  15        1.80      -56.27     71.75 o 
   6   5  15      229.88       66.97     85.18 o 
   7   5  15       90.84       82.89    100.11 o 
   8   5  15     1587.14     1596.82    197.57 o 
   9   5  15     9911.35     9488.91    385.33 o 
  10   5  15       72.58       71.78    144.18 o 
  11   5  15     4436.99     4624.79    374.16 o 
  12   5  15      227.46      370.36    176.61 o 
  13   5  15     2185.77     1975.61    318.75 o 
  14   5  15     1364.26     1366.11    289.52 o 
  15   5  15       66.82       34.96    227.67 o 
  16   5  15      179.90       20.97    238.76 o 
  17   5  15      977.39      808.10    336.44 o 
  18   5  15        1.22       47.36    308.80 o 
  19   5  15      500.39     1229.60    833.57 o 
   0   6  15      760.20      942.84    177.67 o 
   1   6  15     1097.70     1148.22    132.28 o 
   2   6  15        5.14        3.20     79.93 o 
   3   6  15     3902.21     4581.71    222.45 o 
   4   6  15     1372.88     1302.28    142.95 o 
   5   6  15    13333.20    14161.23    349.94 o 
   6   6  15     7397.39     7500.74    278.06 o 
   7   6  15     4410.30     4845.61    254.79 o 
   8   6  15     2975.35     3372.72    277.05 o 
   9   6  15      264.24      257.74    142.99 o 
  10   6  15      361.41      337.89    162.53 o 
  11   6  15     4974.92     4749.66    385.37 o 
  12   6  15       22.86      -24.74    163.26 o 
  13   6  15     3831.55     4156.87    394.49 o 
  14   6  15      131.96       93.38    199.94 o 
  15   6  15     2394.12     2461.70    423.49 o 
  16   6  15      172.36      134.98    258.28 o 
  17   6  15     3211.49     3629.94    619.26 o 
  18   6  15        3.90      114.53    335.93 o 
   1   7  15    27675.47    27526.47    478.67 o 
   2   7  15      391.91      191.00    102.21 o 
   3   7  15     1443.03     1456.40    191.27 o 
   4   7  15      358.23      371.14    111.62 o 
   5   7  15      380.84      453.41    121.77 o 
   6   7  15     4287.47     4366.69    251.33 o 
   7   7  15       72.07      -21.27    100.58 o 
   8   7  15     7528.71     6938.55    373.97 o 
   9   7  15     5928.34     5854.30    409.04 o 
  10   7  15      552.17      994.71    214.60 o 
  11   7  15     5346.64     5189.18    410.69 o 
  12   7  15       11.74       -3.76    167.12 o 
  13   7  15     1575.60     1387.05    267.01 o 
  14   7  15       67.76       63.99    202.87 o 
  15   7  15       92.69      101.69    242.62 o 
  16   7  15      585.56      868.78    394.51 o 
  17   7  15     1049.51     1044.47    413.19 o 
  18   7  15     1968.79     1803.19    513.28 o 
   0   8  15    16755.03    16907.80    564.78 o 
   1   8  15     5079.57     4848.09    270.44 o 
   2   8  15     2572.57     2341.23    206.26 o 
   3   8  15      166.09      123.11    119.63 o 
   4   8  15       49.69       72.55     96.18 o 
   5   8  15     2431.52     2549.14    216.49 o 
   6   8  15      614.12      736.13    145.23 o 
   7   8  15      347.13      236.14    131.40 o 
   8   8  15      367.54      497.70    160.23 o 
   9   8  15     1771.64     1940.17    266.06 o 
  10   8  15     3204.44     3246.65    334.47 o 
  11   8  15       25.24      192.95    168.03 o 
  12   8  15     6057.19     5623.46    441.88 o 
  13   8  15     5531.06     4983.11    425.79 o 
  14   8  15     3928.40     3600.52    434.36 o 
  15   8  15     2647.32     2302.35    386.91 o 
  16   8  15       84.61      339.66    326.69 o 
  17   8  15     1022.75      982.84    420.40 o 
   1   9  15    11149.74    10825.36    369.40 o 
   2   9  15      233.08      306.92    142.05 o 
   3   9  15     1037.14     1148.60    194.15 o 
   4   9  15      526.95      362.37    136.65 o 
   5   9  15      228.59      293.56    125.42 o 
   6   9  15     7901.96     7396.45    361.79 o 
   7   9  15      294.42      262.26    139.84 o 
   8   9  15     2631.04     2460.22    316.43 o 
   9   9  15     2936.95     3095.61    360.20 o 
  10   9  15     1310.91     1072.71    232.63 o 
  11   9  15     3695.31     3535.11    367.38 o 
  12   9  15      322.15      244.81    197.97 o 
  13   9  15     1568.72     1531.59    292.70 o 
  14   9  15      152.25      207.96    210.73 o 
  15   9  15      133.81      298.51    288.63 o 
  16   9  15      688.44      801.21    397.47 o 
  17   9  15     1085.83     1017.66    435.01 o 
   0  10  15     3474.31     3732.66    365.54 o 
   1  10  15     1152.29     1408.55    212.87 o 
   2  10  15      143.80      245.46    142.71 o 
   3  10  15      870.67      929.36    196.16 o 
   4  10  15     1350.95     1350.72    197.77 o 
   5  10  15     1932.10     1476.27    205.30 o 
   6  10  15      263.62      340.77    149.76 o 
   7  10  15     3684.67     4009.36    315.21 o 
   8  10  15     1031.61     1164.89    256.96 o 
   9  10  15      418.19      334.97    210.34 o 
  10  10  15      204.37      255.74    205.81 o 
  11  10  15      666.83      725.98    253.63 o 
  12  10  15     2961.95     2949.08    396.04 o 
  13  10  15      876.49     1113.50    303.28 o 
  14  10  15      722.92      799.32    297.02 o 
  15  10  15     2139.60     2679.10    478.05 o 
  16  10  15        0.35      -65.25    303.60 o 
   1  11  15     3744.21     3700.21    319.78 o 
   2  11  15     6036.77     6647.88    462.49 o 
   3  11  15      154.65      320.27    187.35 o 
   4  11  15     2456.64     2759.84    290.97 o 
   5  11  15      563.19      500.94    196.27 o 
   6  11  15      187.78       83.21    169.68 o 
   7  11  15      442.47      557.27    211.33 o 
   8  11  15      842.53      766.33    239.21 o 
   9  11  15     3066.72     2889.66    373.39 o 
  10  11  15      643.23      512.68    270.52 o 
  11  11  15    11446.91     9659.60    734.76 o 
  12  11  15      232.40      175.40    221.94 o 
  13  11  15      531.54      778.70    286.52 o 
  14  11  15     2434.30     1920.48    366.72 o 
  15  11  15        4.77      -97.61    235.08 o 
  16  11  15       71.97       37.94    292.64 o 
   0  12  15       17.82      -76.44    202.43 o 
   1  12  15      205.47       25.92    164.81 o 
   2  12  15     2662.76     2616.73    328.65 o 
   3  12  15    11415.67    12145.79    555.83 o 
   4  12  15    10588.83    10125.66    472.58 o 
   5  12  15     5896.56     6439.78    478.52 o 
   6  12  15      377.81      276.62    196.87 o 
   7  12  15     2534.42     2973.17    408.36 o 
   8  12  15     5630.52     5383.83    633.38 o 
   9  12  15     1381.88     1450.31    338.77 o 
  10  12  15     2816.63     2455.07    368.10 o 
  11  12  15      264.54      169.28    224.33 o 
  12  12  15     1240.02     1102.77    314.33 o 
  13  12  15     2231.88     2370.11    398.51 o 
  14  12  15     1583.71     1398.70    358.05 o 
  15  12  15     1008.33     1022.04    339.03 o 
  16  12  15      971.94     1574.02    915.47 o 
   1  13  15     7138.35     7044.66    507.97 o 
   2  13  15    11227.60    11423.44    560.90 o 
   3  13  15       23.24      -46.01    175.62 o 
   4  13  15     4889.15     4663.10    431.06 o 
   5  13  15      274.87      306.01    203.03 o 
   6  13  15     2418.20     2566.49    446.15 o 
   7  13  15     1004.65      894.30    351.61 o 
   8  13  15     7061.96     6701.46    713.74 o 
   9  13  15     2351.65     2408.69    494.66 o 
  10  13  15     5073.96     4750.29    552.89 o 
  11  13  15     5634.46     5123.94    521.72 o 
  12  13  15        7.37      119.11    249.09 o 
  13  13  15     1833.21     1793.44    376.51 o 
  14  13  15     1445.57     1499.61    371.44 o 
  15  13  15        0.58      256.41    517.63 o 
   0  14  15      862.15      572.15    371.24 o 
   1  14  15      470.96      405.67    295.63 o 
   2  14  15     7917.95     7630.83    709.32 o 
   3  14  15     4870.41     4471.82    580.25 o 
   4  14  15     1704.75     1808.00    311.99 o 
   5  14  15     7259.44     7549.31    550.66 o 
   6  14  15       78.24      159.78    229.02 o 
   7  14  15     8356.00     8135.28    795.52 o 
   8  14  15     5464.29     4548.46    622.34 o 
   9  14  15      861.90      739.05    364.35 o 
  10  14  15     3255.96     2885.58    555.94 o 
  11  14  15       12.09     -195.00    246.87 o 
  12  14  15     1544.61     1846.00    422.67 o 
  13  14  15      832.47      730.41    324.49 o 
  14  14  15     3281.34     3283.91    802.76 o 
   1  15  15     8905.49     9594.18    636.87 o 
   2  15  15     7385.82     7263.93    560.26 o 
   3  15  15      432.63      575.77    252.56 o 
   4  15  15     1596.04     1709.93    320.01 o 
   5  15  15      363.26      341.55    258.65 o 
   6  15  15     1201.90     1374.41    354.19 o 
   7  15  15     1433.33     1569.09    447.98 o 
   8  15  15     2516.13     2492.78    518.59 o 
   9  15  15     1362.82     1013.96    413.11 o 
  10  15  15     3385.39     3313.37    603.66 o 
  11  15  15     1421.27     1003.71    369.93 o 
  12  15  15      260.92      570.35    344.45 o 
  13  15  15      725.32      785.33    796.55 o 
   0  16  15     3559.91     3332.16    541.47 o 
   1  16  15       54.31       38.09    226.16 o 
   2  16  15     1402.13     1381.32    319.75 o 
   3  16  15     2679.51     2723.01    445.36 o 
   4  16  15     2816.36     2662.94    390.30 o 
   5  16  15     3724.48     3748.50    505.23 o 
   6  16  15        2.29     -137.04    279.97 o 
   7  16  15     4570.57     4319.65    649.32 o 
   8  16  15     1230.15     1265.74    444.64 o 
   9  16  15      356.17       62.32    328.27 o 
  10  16  15        3.73      -98.31    327.02 o 
  11  16  15      312.93      162.98    375.97 o 
   1  17  15     2012.86     1832.46    330.51 o 
   2  17  15      546.80      591.68    286.49 o 
   3  17  15      111.43      293.16    297.01 o 
   4  17  15      755.84      770.50    328.35 o 
   5  17  15      457.13      313.42    286.86 o 
   6  17  15     2344.85     1829.76    567.75 o 
   7  17  15       68.15      139.51    321.93 o 
   8  17  15      106.91      259.75    363.34 o 
   9  17  15      209.06      -29.78    348.94 o 
  10  17  15      439.65      549.73    636.12 o 
   0  18  15     2509.66     2693.86    546.08 o 
   1  18  15      456.40      361.32    258.11 o 
   2  18  15     1426.75     1001.83    362.96 o 
   3  18  15      191.55       12.34    315.30 o 
   4  18  15       90.44      114.61    280.61 o 
   5  18  15      475.80      397.10    370.26 o 
   6  18  15       53.74      -69.11    312.17 o 
   7  18  15      282.97       89.37    365.52 o 
   8  18  15       47.84      191.84    603.58 o 
   1  19  15      536.70      373.93    296.28 o 
   2  19  15       67.72     -182.96    291.27 o 
   3  19  15       85.36      158.62    312.24 o 
   4  19  15     2900.84     2443.07    491.01 o 
   5  19  15       35.99      -35.26    358.62 o 
   6  19  15     3992.44     4604.27   1237.45 o 
   0  20  15     3607.18     4371.70    710.62 o 
   1  20  15        7.94      -36.19    272.91 o 
   2  20  15     1123.09     1554.95    936.79 o 
   0   0  16      328.61      137.99     87.74 o 
   1   0  16    13174.04    14196.17    371.73 o 
   2   0  16      380.00      219.63    108.20 o 
   3   0  16     3957.10     3614.70    281.81 o 
   4   0  16    39326.14    38659.82    776.28 o 
   5   0  16    18664.64    19824.46    587.84 o 
   6   0  16     8747.79     8811.98    426.84 o 
   7   0  16     2616.83     2790.75    301.39 o 
   8   0  16    21180.70    21585.26    670.87 o 
   9   0  16     8199.45     7816.62    457.67 o 
  10   0  16      605.07      911.34    218.16 o 
  11   0  16     4870.15     4085.50    474.72 o 
  12   0  16     1550.28     1953.56    371.84 o 
  13   0  16      116.20      -83.25    257.38 o 
  14   0  16      321.34      149.46    319.20 o 
  15   0  16      966.51     1427.84    500.63 o 
  16   0  16     7107.67     7682.36    972.29 o 
  17   0  16     1250.02     1835.14    589.72 o 
  18   0  16      925.12     1064.81    508.32 o 
  19   0  16     2677.12     2729.67    712.28 o 
   1   1  16     4585.34     4174.84    165.89 o 
   2   1  16    13692.88    14042.11    293.01 o 
   3   1  16     2892.55     2736.92    183.30 o 
   4   1  16     2952.77     2837.41    193.28 o 
   5   1  16     7455.27     6776.04    260.62 o 
   6   1  16     4844.93     4608.61    252.51 o 
   7   1  16       56.51       58.30     90.88 o 
   8   1  16     9490.31     9072.67    324.34 o 
   9   1  16     8927.96     8652.25    327.61 o 
  10   1  16      291.33      247.53    131.44 o 
  11   1  16     2509.19     2784.65    287.57 o 
  12   1  16      444.59      460.71    193.05 o 
  13   1  16       40.05       11.61    175.46 o 
  14   1  16     2627.88     2628.78    405.56 o 
  15   1  16     7703.01     8300.23    686.66 o 
  16   1  16        6.31     -165.74    225.83 o 
  17   1  16     4081.20     4304.29    560.18 o 
  18   1  16       23.84      -40.25    271.81 o 
  19   1  16      517.59      596.37    334.85 o 
   0   2  16    11041.88    11028.69    330.56 o 
   1   2  16     1878.73     1780.86    111.90 o 
   2   2  16       54.60       37.48     62.00 o 
   3   2  16     1575.03     1650.07    136.90 o 
   4   2  16    27459.75    27016.79    470.66 o 
   5   2  16    50201.19    48540.48    643.03 o 
   6   2  16      821.19      901.58    136.53 o 
   7   2  16    15325.63    15506.92    398.55 o 
   8   2  16    20587.99    20531.00    467.90 o 
   9   2  16    10508.28    10579.14    357.15 o 
  10   2  16      406.12      388.10    143.83 o 
  11   2  16     2873.86     3334.68    286.50 o 
  12   2  16     3579.48     3503.65    371.50 o 
  13   2  16      373.07      367.66    199.72 o 
  14   2  16     2547.00     2214.75    385.44 o 
  15   2  16      694.68      656.04    288.92 o 
  16   2  16     6734.64     6430.04    645.31 o 
  17   2  16     3668.66     3445.75    507.76 o 
  18   2  16     1831.03     1936.44    433.38 o 
  19   2  16       17.09      -70.40    275.55 o 
   1   3  16    47541.43    44809.21    452.56 o 
   2   3  16     9515.88     9310.80    219.09 o 
   3   3  16      622.91      631.68     82.95 o 
   4   3  16      655.26      796.84    125.54 o 
   5   3  16     2558.48     2648.75    199.11 o 
   6   3  16     4997.13     4807.37    268.49 o 
   7   3  16      369.53      325.13    113.76 o 
   8   3  16     1434.64     1216.98    164.23 o 
   9   3  16      497.91      555.64    148.73 o 
  10   3  16     3492.29     3909.87    294.43 o 
  11   3  16    21642.59    22049.56    639.81 o 
  12   3  16     1549.25     1769.76    290.54 o 
  13   3  16     7363.96     7282.63    529.62 o 
  14   3  16     2382.63     2474.95    401.12 o 
  15   3  16     1795.00     2067.02    398.04 o 
  16   3  16       94.14      197.86    256.38 o 
  17   3  16      904.88     1400.29    387.39 o 
  18   3  16     1255.70     1514.69    406.62 o 
  19   3  16      475.01      375.27    365.47 o 
   0   4  16    10378.64    10961.28    398.31 o 
   1   4  16     1959.40     2283.71    161.54 o 
   2   4  16      751.15      751.96     96.02 o 
   3   4  16     3202.35     3052.04    161.26 o 
   4   4  16    11072.65    10221.06    247.10 o 
   5   4  16    88966.20    86300.23    910.27 o 
   6   4  16      149.68      163.21    104.91 o 
   7   4  16    42202.20    41463.35    647.44 o 
   8   4  16    16658.92    16372.39    429.81 o 
   9   4  16       21.82       38.33    115.08 o 
  10   4  16      544.20      533.78    158.70 o 
  11   4  16      295.56      501.43    178.32 o 
  12   4  16     7135.49     6793.50    451.91 o 
  13   4  16        3.71     -136.11    165.62 o 
  14   4  16        0.90       53.79    211.04 o 
  15   4  16     1400.01     1724.63    370.64 o 
  16   4  16      772.31      993.37    332.50 o 
  17   4  16     8254.11     8572.67    747.82 o 
  18   4  16      275.31      370.17    308.04 o 
  19   4  16     4705.91     4947.57   1307.01 o 
   1   5  16    62620.64    60040.54    651.48 o 
   2   5  16    15203.28    15351.46    318.99 o 
   3   5  16     3720.02     4177.13    190.80 o 
   4   5  16       12.02       80.94     78.45 o 
   5   5  16     1608.99     1382.80    164.09 o 
   6   5  16     7701.21     7844.61    309.54 o 
   7   5  16      789.57      635.18    137.82 o 
   8   5  16       13.82      -10.29    111.20 o 
   9   5  16     2014.69     2291.59    241.31 o 
  10   5  16     3740.14     3336.99    320.41 o 
  11   5  16    43117.32    42695.73    900.61 o 
  12   5  16     1498.41     1074.70    229.96 o 
  13   5  16    20856.01    21949.63    778.91 o 
  14   5  16     2883.76     2704.26    374.29 o 
  15   5  16      597.71      379.49    272.59 o 
  16   5  16       27.83     -102.22    234.61 o 
  17   5  16      724.79      918.77    346.52 o 
  18   5  16     1482.36     1796.83    506.51 o 
   0   6  16    22382.00    21665.81    592.91 o 
   1   6  16      787.07      671.41    116.79 o 
   2   6  16       27.67      -11.55     84.44 o 
   3   6  16     2793.78     2735.99    193.46 o 
   4   6  16     9783.12     9958.73    298.13 o 
   5   6  16    42539.60    41048.52    645.28 o 
   6   6  16     5268.66     4967.73    289.36 o 
   7   6  16    34985.99    34971.17    621.27 o 
   8   6  16      679.52      876.23    174.59 o 
   9   6  16     6276.75     5754.75    361.22 o 
  10   6  16     1181.90     1081.51    219.69 o 
  11   6  16      626.60      427.43    183.46 o 
  12   6  16     4535.89     5050.61    457.57 o 
  13   6  16      259.59      267.18    199.68 o 
  14   6  16      249.53      247.07    219.10 o 
  15   6  16     4053.47     4040.06    514.83 o 
  16   6  16      933.46      862.30    331.35 o 
  17   6  16    11051.15    10833.16    990.67 o 
  18   6  16      114.04      315.33    364.69 o 
   1   7  16    34273.86    35535.34    549.96 o 
   2   7  16     9697.37     8588.95    316.13 o 
   3   7  16      410.80      522.60    145.33 o 
   4   7  16      102.16       29.94     90.49 o 
   5   7  16       80.65       42.16     96.71 o 
   6   7  16     5167.77     5432.93    304.42 o 
   7   7  16       24.39       15.58    115.89 o 
   8   7  16      187.23      208.97    135.92 o 
   9   7  16     3989.17     4422.35    362.25 o 
  10   7  16     3909.98     3841.53    355.09 o 
  11   7  16    19783.78    19231.81    647.34 o 
  12   7  16      167.16      183.56    181.68 o 
  13   7  16     6085.98     6335.83    479.97 o 
  14   7  16     1712.04     1995.46    354.25 o 
  15   7  16        7.57     -176.77    219.30 o 
  16   7  16       10.95      -60.51    259.65 o 
  17   7  16      414.54      503.79    363.37 o 
  18   7  16      322.34      210.30    356.02 o 
   0   8  16     3742.84     4284.64    342.71 o 
   1   8  16       88.49       23.76     91.49 o 
   2   8  16        4.41      -16.08    110.60 o 
   3   8  16     1040.55      890.41    180.45 o 
   4   8  16     7151.56     7078.32    301.48 o 
   5   8  16     5215.20     5739.15    303.53 o 
   6   8  16      337.57      271.45    137.92 o 
   7   8  16    10569.13    10911.88    453.82 o 
   8   8  16    11629.02    11217.51    439.25 o 
   9   8  16     1435.45     2039.43    276.14 o 
  10   8  16      532.98      619.33    208.90 o 
  11   8  16     4638.01     4787.62    409.16 o 
  12   8  16     6489.06     6538.63    482.95 o 
  13   8  16      219.64      263.96    203.04 o 
  14   8  16       42.37       16.55    237.80 o 
  15   8  16      219.02      142.36    234.46 o 
  16   8  16      723.73      852.96    393.17 o 
  17   8  16     3486.28     3307.95    622.63 o 
   1   9  16     2883.77     3020.95    227.95 o 
   2   9  16    19056.47    18407.10    537.10 o 
   3   9  16     3854.80     3997.92    320.62 o 
   4   9  16        5.52       38.88    115.22 o 
   5   9  16      524.53      377.43    133.50 o 
   6   9  16     3646.30     3324.82    309.81 o 
   7   9  16     5078.62     4715.99    366.22 o 
   8   9  16      112.28      171.40    170.53 o 
   9   9  16     2005.10     1758.47    292.77 o 
  10   9  16     8752.09     8412.99    574.86 o 
  11   9  16      103.92      150.76    183.44 o 
  12   9  16      594.46      712.84    226.95 o 
  13   9  16       12.36      176.59    209.12 o 
  14   9  16     3132.27     3213.10    388.58 o 
  15   9  16     1714.41     1848.04    412.53 o 
  16   9  16       96.84      202.87    331.29 o 
  17   9  16      234.29      238.23    375.55 o 
   0  10  16    23392.41    23028.49    718.07 o 
   1  10  16     6092.81     6850.39    384.92 o 
   2  10  16     2327.48     2401.20    263.69 o 
   3  10  16    10937.65    11768.01    464.61 o 
   4  10  16    14976.14    15442.65    477.70 o 
   5  10  16       85.82      117.14    131.92 o 
   6  10  16     1700.46     1643.69    273.26 o 
   7  10  16     2895.88     3150.25    324.20 o 
   8  10  16     7714.08     7217.42    525.26 o 
   9  10  16    14758.25    13745.49    626.00 o 
  10  10  16      427.46      481.27    232.28 o 
  11  10  16     1443.09     1441.49    307.57 o 
  12  10  16       67.23       47.57    215.65 o 
  13  10  16     1278.46     1006.31    306.03 o 
  14  10  16      834.01      768.46    294.83 o 
  15  10  16     1424.53     1472.82    404.52 o 
  16  10  16     1201.74     1198.64    449.29 o 
   1  11  16     1203.59     1502.87    231.45 o 
   2  11  16       47.90       89.92    152.53 o 
   3  11  16    13036.79    13358.91    510.13 o 
   4  11  16      885.78      763.50    180.41 o 
   5  11  16     1284.11     1178.08    223.75 o 
   6  11  16     1217.26     1070.29    252.94 o 
   7  11  16    10001.07    10084.27    638.13 o 
   8  11  16       12.22      -39.16    173.06 o 
   9  11  16     6439.50     6831.69    540.89 o 
  10  11  16     8087.12     7493.76    575.98 o 
  11  11  16      739.89      656.62    297.40 o 
  12  11  16      522.74      258.17    241.74 o 
  13  11  16     3367.73     2810.14    418.68 o 
  14  11  16     2129.65     1924.19    380.98 o 
  15  11  16     3745.02     3888.57    558.44 o 
  16  11  16       14.25      -87.69    333.94 o 
   0  12  16     9276.58     8383.81    657.09 o 
   1  12  16    14775.41    14662.36    603.22 o 
   2  12  16     3101.15     3266.48    321.92 o 
   3  12  16     9913.77    10468.21    482.42 o 
   4  12  16     5847.83     5986.20    388.71 o 
   5  12  16     2757.40     3149.18    328.24 o 
   6  12  16      635.34      343.29    205.50 o 
   7  12  16     1815.24     1979.37    367.23 o 
   8  12  16     1404.61     1613.97    346.17 o 
   9  12  16     9117.02     9023.36    695.91 o 
  10  12  16       34.41       42.62    203.66 o 
  11  12  16     1668.07     1607.00    336.54 o 
  12  12  16      612.63      481.93    267.21 o 
  13  12  16     1326.02     1495.55    350.39 o 
  14  12  16      895.20      842.03    316.92 o 
  15  12  16     1658.41     2033.95    408.73 o 
   1  13  16     1268.83     1055.19    259.89 o 
   2  13  16     1786.88     2188.32    325.22 o 
   3  13  16     6114.30     6308.45    496.66 o 
   4  13  16     2105.06     1858.49    303.81 o 
   5  13  16     2300.07     2621.96    351.71 o 
   6  13  16     3078.74     2829.20    494.69 o 
   7  13  16     2853.77     2439.23    457.94 o 
   8  13  16      343.11      270.12    288.86 o 
   9  13  16     5314.56     4868.31    550.08 o 
  10  13  16      872.36     1153.35    350.85 o 
  11  13  16       37.28      168.47    245.61 o 
  12  13  16        3.71      151.54    241.21 o 
  13  13  16      429.98      367.13    286.70 o 
  14  13  16      976.52      698.54    319.60 o 
  15  13  16     1293.68     1586.37    902.01 o 
   0  14  16     6049.10     7314.76    701.16 o 
   1  14  16     7596.49     7506.12    549.43 o 
   2  14  16       15.47      -56.48    192.04 o 
   3  14  16     7487.04     7945.54    568.14 o 
   4  14  16     2288.49     2086.78    372.66 o 
   5  14  16      115.66       48.18    263.70 o 
   6  14  16        9.23     -185.64    244.03 o 
   7  14  16      472.48      373.32    322.22 o 
   8  14  16      710.25      689.01    305.36 o 
   9  14  16      922.76      991.41    329.42 o 
  10  14  16      682.39      903.26    346.42 o 
  11  14  16        0.25       13.86    270.81 o 
  12  14  16     1554.86     1292.10    404.93 o 
  13  14  16     2850.44     2718.63    448.84 o 
  14  14  16       96.65      -35.90    691.09 o 
   1  15  16      303.22      331.50    215.58 o 
   2  15  16      297.59      209.20    227.79 o 
   3  15  16     3071.71     2903.86    392.12 o 
   4  15  16     1382.54     1382.28    310.67 o 
   5  15  16        1.54       84.49    288.22 o 
   6  15  16     2928.79     3270.55    558.02 o 
   7  15  16     3684.94     3447.11    582.06 o 
   8  15  16      180.84       48.54    313.47 o 
   9  15  16      851.39     1231.14    380.96 o 
  10  15  16     2408.92     2019.38    437.92 o 
  11  15  16      563.96      825.52    355.83 o 
  12  15  16       32.34      -51.80    284.14 o 
   0  16  16    12227.61    12079.12    848.78 o 
   1  16  16       12.37       30.29    193.82 o 
   2  16  16     1435.54     1266.30    317.78 o 
   3  16  16      995.72     1053.55    331.44 o 
   4  16  16     1385.74     1180.94    314.68 o 
   5  16  16      935.20      756.38    371.47 o 
   6  16  16        0.02      -21.60    311.03 o 
   7  16  16     1223.22     1182.72    437.23 o 
   8  16  16      978.70      563.38    379.05 o 
   9  16  16       21.70      -75.87    318.94 o 
  10  16  16      697.26      727.22    353.69 o 
  11  16  16      800.39      946.46    441.78 o 
   1  17  16      445.54      449.58    247.39 o 
   2  17  16     1606.21     1561.54    349.38 o 
   3  17  16      535.65      594.33    328.82 o 
   4  17  16      116.55      159.89    341.19 o 
   5  17  16       25.92      166.64    348.59 o 
   6  17  16     1749.31     1918.21    505.60 o 
   7  17  16     2084.41     2653.97    566.94 o 
   8  17  16       61.71       93.76    348.87 o 
   9  17  16     1275.67     1097.08    463.38 o 
  10  17  16      690.46      611.43    685.48 o 
   0  18  16     1799.58     2272.77    514.16 o 
   1  18  16      232.74      260.47    244.89 o 
   2  18  16     1068.17      644.94    332.23 o 
   3  18  16     1093.09      906.16    418.14 o 
   4  18  16      574.23      399.40    376.36 o 
   5  18  16       21.91     -122.43    339.48 o 
   6  18  16       88.34      -61.58    334.57 o 
   7  18  16       39.08     -204.02    390.94 o 
   8  18  16      554.90      457.73    672.02 o 
   1  19  16     3801.63     4167.93    517.39 o 
   2  19  16      118.26      136.16    280.58 o 
   3  19  16     1169.93     1022.84    455.93 o 
   4  19  16        1.46      333.63    395.10 o 
   5  19  16       89.94     -188.48    531.78 o 
   1   1  17    24913.06    25973.32    361.25 o 
   2   1  17      425.71      395.79     84.10 o 
   3   1  17     6491.35     6014.72    238.91 o 
   4   1  17     2685.43     3161.49    209.24 o 
   5   1  17      116.56       37.25     85.49 o 
   6   1  17     4347.21     4196.47    253.40 o 
   7   1  17      416.50      369.28    118.53 o 
   8   1  17     3226.35     3251.91    242.44 o 
   9   1  17     2184.55     2140.51    208.73 o 
  10   1  17     1689.19     1626.44    214.26 o 
  11   1  17     4166.65     3760.89    331.88 o 
  12   1  17      103.96       63.14    162.99 o 
  13   1  17      886.86      702.98    260.77 o 
  14   1  17       97.33      173.87    227.01 o 
  15   1  17      618.97      730.06    296.30 o 
  16   1  17     1047.49      847.56    306.88 o 
  17   1  17       70.27      149.54    265.33 o 
  18   1  17     2513.99     2785.03    496.88 o 
  19   1  17       94.26       21.54    293.06 o 
   0   2  17      150.98      182.79     92.98 o 
   1   2  17      459.83      341.84     81.25 o 
   2   2  17    16565.78    17717.12    340.24 o 
   3   2  17     9360.65     8866.68    280.67 o 
   4   2  17     6958.13     6936.39    266.38 o 
   5   2  17     5423.08     5452.65    267.79 o 
   6   2  17      324.73      443.64    116.56 o 
   7   2  17     5364.64     5771.39    292.38 o 
   8   2  17     3035.53     2751.48    225.61 o 
   9   2  17      180.28      208.79    117.13 o 
  10   2  17     3938.64     4047.58    308.99 o 
  11   2  17     1441.42     1491.95    236.27 o 
  12   2  17     6002.30     5581.52    456.33 o 
  13   2  17     1035.02     1156.74    268.79 o 
  14   2  17     3319.58     3508.53    464.08 o 
  15   2  17     2813.28     2908.18    452.80 o 
  16   2  17      471.04      570.94    304.07 o 
  17   2  17      733.36      526.88    308.55 o 
  18   2  17       91.97       27.84    280.42 o 
  19   2  17     3024.28     3052.22    522.14 o 
   1   3  17    27514.27    26730.35    407.20 o 
   2   3  17     1585.73     1481.57    136.11 o 
   3   3  17    26164.55    27694.23    437.91 o 
   4   3  17    10221.86     9801.08    309.45 o 
   5   3  17     7487.25     7794.29    290.93 o 
   6   3  17    11059.16    10349.29    337.92 o 
   7   3  17     6876.89     7135.58    302.33 o 
   8   3  17    16348.08    16247.54    433.39 o 
   9   3  17     1477.43     1261.74    191.16 o 
  10   3  17     2586.55     2252.70    243.09 o 
  11   3  17     8246.45     8999.85    448.21 o 
  12   3  17      108.38      107.50    174.23 o 
  13   3  17     2547.70     2827.83    359.79 o 
  14   3  17     3127.11     2994.35    440.10 o 
  15   3  17     3498.24     3281.37    474.42 o 
  16   3  17     2783.45     3054.83    471.49 o 
  17   3  17       21.21      112.15    266.11 o 
  18   3  17     3771.33     4049.82    574.33 o 
  19   3  17      155.13      276.84    480.03 o 
   0   4  17     2218.51     1837.91    218.22 o 
   1   4  17      178.48      304.09     88.91 o 
   2   4  17    12239.11    11365.46    292.70 o 
   3   4  17     8394.33     8478.97    260.84 o 
   4   4  17     8945.59     8876.36    270.87 o 
   5   4  17     6973.15     6946.17    295.79 o 
   6   4  17     1496.90     1749.88    183.97 o 
   7   4  17     5441.21     5191.85    298.81 o 
   8   4  17     1736.23     1438.10    185.52 o 
   9   4  17     1810.79     1799.73    219.20 o 
  10   4  17     3268.91     3071.01    280.24 o 
  11   4  17     1024.91      937.09    214.64 o 
  12   4  17     7195.93     7727.38    476.69 o 
  13   4  17     1137.69     1147.17    270.56 o 
  14   4  17     5237.55     5928.24    584.64 o 
  15   4  17     4198.19     4361.43    528.92 o 
  16   4  17      181.48      333.18    289.03 o 
  17   4  17      652.11      744.36    334.91 o 
  18   4  17      472.42      547.87    345.66 o 
  19   4  17      626.57      516.07    659.68 o 
   1   5  17     1997.67     1982.70    164.39 o 
   2   5  17     2606.00     2595.24    196.78 o 
   3   5  17     2731.75     2393.31    175.32 o 
   4   5  17      387.87      322.50    110.51 o 
   5   5  17      554.56      601.43    129.87 o 
   6   5  17     7096.43     6852.74    308.35 o 
   7   5  17     4506.47     3872.76    267.31 o 
   8   5  17     3191.40     3141.00    271.83 o 
   9   5  17     6226.23     6186.01    375.28 o 
  10   5  17      163.27      190.62    154.51 o 
  11   5  17     3971.01     3877.64    356.26 o 
  12   5  17     1275.86     1382.24    251.99 o 
  13   5  17     3566.45     3295.84    394.74 o 
  14   5  17     4218.90     4591.84    466.02 o 
  15   5  17      863.08      463.98    276.68 o 
  16   5  17     3246.33     3320.18    496.91 o 
  17   5  17      235.21      240.30    292.11 o 
  18   5  17     1691.31     1267.72    471.36 o 
   0   6  17     5005.13     4954.10    333.98 o 
   1   6  17      102.78      110.14     87.65 o 
   2   6  17     6111.98     5902.79    282.93 o 
   3   6  17     2136.90     1962.87    198.50 o 
   4   6  17     1512.52     1332.55    166.03 o 
   5   6  17      988.42     1025.27    157.17 o 
   6   6  17      512.98      382.20    128.33 o 
   7   6  17      788.46      767.87    153.89 o 
   8   6  17      247.98      365.81    148.93 o 
   9   6  17     1367.34     1265.61    206.55 o 
  10   6  17      335.26      324.34    175.09 o 
  11   6  17     1151.28      890.46    221.33 o 
  12   6  17      963.62      923.85    237.56 o 
  13   6  17     4151.17     3807.94    421.94 o 
  14   6  17      255.50      175.94    218.25 o 
  15   6  17     1119.66     1092.21    333.92 o 
  16   6  17      740.33     1002.74    348.94 o 
  17   6  17      106.52      157.85    287.62 o 
  18   6  17      768.73      931.88    452.66 o 
   1   7  17      298.80      232.33    101.77 o 
   2   7  17       32.44       17.62     87.07 o 
   3   7  17       84.22       -3.03    114.42 o 
   4   7  17       61.28       13.38    104.72 o 
   5   7  17     1002.12     1222.30    184.82 o 
   6   7  17     1352.62     1540.34    190.60 o 
   7   7  17     4527.63     4541.16    322.13 o 
   8   7  17       40.30      -21.69    121.50 o 
   9   7  17       15.08        8.03    148.76 o 
  10   7  17     4313.44     3783.26    357.81 o 
  11   7  17      495.41      368.90    190.20 o 
  12   7  17     5127.85     4777.43    420.04 o 
  13   7  17      113.36      161.69    191.16 o 
  14   7  17      618.76      797.58    277.44 o 
  15   7  17      630.12      393.60    254.96 o 
  16   7  17      354.73      480.67    310.08 o 
  17   7  17     1199.52     1048.54    541.96 o 
   0   8  17     7809.89     7887.46    432.20 o 
   1   8  17      708.75      834.58    139.40 o 
   2   8  17      100.59      126.98    126.02 o 
   3   8  17     4566.88     4829.80    342.04 o 
   4   8  17     1654.71     1964.37    238.88 o 
   5   8  17      294.80      293.89    136.35 o 
   6   8  17      533.22      617.87    161.70 o 
   7   8  17      244.22      150.64    147.05 o 
   8   8  17      316.98      313.80    155.41 o 
   9   8  17      537.98      432.69    183.73 o 
  10   8  17      814.32      844.49    218.82 o 
  11   8  17       12.10       43.42    167.95 o 
  12   8  17      194.46      120.07    183.34 o 
  13   8  17      632.63      966.53    256.03 o 
  14   8  17      476.55      574.79    255.11 o 
  15   8  17     1458.75     1397.69    337.14 o 
  16   8  17     1708.37     1691.06    486.29 o 
  17   8  17        7.49     -123.22    299.61 o 
   1   9  17       80.90       52.87    116.12 o 
   2   9  17     1441.20     1561.74    224.43 o 
   3   9  17      573.56      793.68    184.49 o 
   4   9  17      325.88      389.58    159.74 o 
   5   9  17       48.78      120.04    144.81 o 
   6   9  17       33.80       68.65    146.52 o 
   7   9  17     4278.42     4037.77    350.97 o 
   8   9  17      337.22      100.09    168.91 o 
   9   9  17      177.54      196.13    190.18 o 
  10   9  17      431.96      321.20    208.64 o 
  11   9  17      299.61      205.19    187.94 o 
  12   9  17     1068.57     1001.20    259.15 o 
  13   9  17      750.17      503.23    230.38 o 
  14   9  17      951.61      743.40    284.14 o 
  15   9  17      277.04      353.18    261.95 o 
  16   9  17        3.38        3.66    308.61 o 
  17   9  17     1201.00      939.03    744.94 o 
   0  10  17       82.90      183.76    206.98 o 
   1  10  17      317.60      372.25    149.26 o 
   2  10  17        6.32       -0.89    134.89 o 
   3  10  17     5847.46     5256.22    377.68 o 
   4  10  17       20.02       59.04    145.32 o 
   5  10  17      661.15      553.69    183.35 o 
   6  10  17      416.05      418.87    200.51 o 
   7  10  17      799.48      887.54    213.80 o 
   8  10  17      332.64      365.63    205.96 o 
   9  10  17     1342.11     1358.37    291.75 o 
  10  10  17     3140.13     3215.87    401.35 o 
  11  10  17      197.43      120.21    210.15 o 
  12  10  17     1006.89     1117.18    299.33 o 
  13  10  17     3157.27     3222.01    483.84 o 
  14  10  17      251.66       19.42    238.39 o 
  15  10  17     2423.21     2265.26    455.16 o 
  16  10  17      339.82      367.40    348.42 o 
   1  11  17       32.79      175.32    138.32 o 
   2  11  17    11080.00    11021.91    473.87 o 
   3  11  17    11115.95    10615.40    466.86 o 
   4  11  17     1395.88     1691.40    255.67 o 
   5  11  17     2383.80     2715.56    337.35 o 
   6  11  17     3181.34     3611.74    383.63 o 
   7  11  17     5487.22     5305.50    526.61 o 
   8  11  17     2070.59     1723.76    310.22 o 
   9  11  17     6906.33     6993.03    552.51 o 
  10  11  17      381.07      150.09    213.32 o 
  11  11  17      591.98      627.77    269.15 o 
  12  11  17      322.52      253.12    243.09 o 
  13  11  17      220.53      155.03    243.18 o 
  14  11  17      648.25      580.08    293.26 o 
  15  11  17      164.80       -4.48    278.16 o 
  16  11  17      754.62      474.56    729.23 o 
   0  12  17     7257.23     6932.67    636.30 o 
   1  12  17     2625.19     2760.78    309.02 o 
   2  12  17     3508.60     3476.74    373.62 o 
   3  12  17    10028.16    10026.43    484.31 o 
   4  12  17      249.03      261.25    180.23 o 
   5  12  17     7011.43     7195.51    524.21 o 
   6  12  17       13.49       29.35    183.71 o 
   7  12  17     1583.07     1938.20    365.90 o 
   8  12  17     2915.75     2725.53    423.15 o 
   9  12  17     4474.76     4401.27    463.04 o 
  10  12  17     5106.96     5194.19    566.75 o 
  11  12  17       88.55      136.20    222.60 o 
  12  12  17     4790.45     4840.54    522.52 o 
  13  12  17     3080.70     2529.10    414.74 o 
  14  12  17      517.39      676.60    307.63 o 
  15  12  17     3865.40     3948.70    577.45 o 
   1  13  17     2326.54     2840.70    322.54 o 
   2  13  17     4063.49     3334.53    380.70 o 
   3  13  17    11556.21    11134.51    568.45 o 
   4  13  17     7278.01     6792.87    522.22 o 
   5  13  17     1249.27     1175.18    280.12 o 
   6  13  17     6281.78     6350.15    589.83 o 
   7  13  17     4485.87     4974.60    540.63 o 
   8  13  17     8002.50     8225.46    790.64 o 
   9  13  17    10936.00    10230.15    884.90 o 
  10  13  17     1249.95     1042.72    338.22 o 
  11  13  17     2730.93     2891.98    432.88 o 
  12  13  17      152.56       39.92    243.21 o 
  13  13  17     1976.66     2025.82    397.06 o 
  14  13  17      803.76      594.94    317.89 o 
   0  14  17     7489.54     7334.87    705.17 o 
   1  14  17     6800.06     5931.10    451.38 o 
   2  14  17     5958.89     5740.44    496.62 o 
   3  14  17     5632.89     5262.09    477.92 o 
   4  14  17      718.62      634.47    254.32 o 
   5  14  17     3160.04     3325.95    404.46 o 
   6  14  17        1.39       28.57    254.10 o 
   7  14  17     4284.31     3780.23    494.18 o 
   8  14  17      658.14      752.31    312.25 o 
   9  14  17     2584.49     3037.79    483.82 o 
  10  14  17     4322.45     4002.39    546.11 o 
  11  14  17      284.31      424.68    309.31 o 
  12  14  17     6177.70     5685.07    762.73 o 
  13  14  17     1280.17     1570.92    443.38 o 
   1  15  17     3578.32     3679.82    475.70 o 
   2  15  17      947.13     1009.15    381.67 o 
   3  15  17     4026.30     4047.69    446.66 o 
   4  15  17     4357.24     4227.03    522.99 o 
   5  15  17      262.91      159.11    259.53 o 
   6  15  17     3766.13     3693.94    499.77 o 
   7  15  17     1842.40     1700.53    391.04 o 
   8  15  17     4969.48     5491.68    609.58 o 
   9  15  17     5916.35     5458.23    615.39 o 
  10  15  17      204.09      299.84    300.87 o 
  11  15  17      243.64      497.87    331.73 o 
  12  15  17       46.42      136.88    313.57 o 
   0  16  17     5964.11     5602.65    673.40 o 
   1  16  17     3437.87     3560.25    398.64 o 
   2  16  17     2058.01     1869.94    363.03 o 
   3  16  17     1156.40     1054.43    347.01 o 
   4  16  17      384.65      384.48    291.78 o 
   5  16  17       67.29      163.87    315.89 o 
   6  16  17     1005.22     1140.85    421.80 o 
   7  16  17       44.53     -236.60    251.00 o 
   8  16  17      922.19     1023.79    365.31 o 
   9  16  17      427.84      408.40    320.43 o 
  10  16  17      317.53      269.67    322.92 o 
  11  16  17        1.32      -84.55    401.24 o 
   1  17  17      794.91      748.35    266.22 o 
   2  17  17      568.60      574.37    284.09 o 
   3  17  17     1125.43     1340.83    394.32 o 
   4  17  17       73.03     -152.24    293.86 o 
   5  17  17      217.45      293.07    356.12 o 
   6  17  17      208.15      172.87    348.55 o 
   7  17  17      352.92      445.52    316.86 o 
   8  17  17      107.38      181.98    312.10 o 
   9  17  17     1834.56     1910.70    617.91 o 
   0  18  17     2543.46     3097.48    587.10 o 
   1  18  17      136.78      266.96    249.40 o 
   2  18  17      267.57      164.30    311.71 o 
   3  18  17       26.95       75.73    448.09 o 
   4  18  17       64.53       61.95    348.32 o 
   5  18  17     1568.06     1972.80    529.94 o 
   6  18  17      370.15      376.56    397.32 o 
   7  18  17     1958.42     2277.46    965.96 o 
   1  19  17     2683.07     3236.12    542.64 o 
   2  19  17      686.71      213.99    345.00 o 
   3  19  17       11.74       75.07    377.95 o 
   4  19  17       15.02      -33.20    432.97 o 
   0   0  18      164.53        4.42    162.77 o 
   1   0  18      189.50      163.20    129.95 o 
   2   0  18     1226.43      888.63    168.33 o 
   3   0  18      243.51      442.45    171.12 o 
   4   0  18    28422.06    26491.77    682.63 o 
   5   0  18    12423.83    12763.96    505.76 o 
   6   0  18     7159.40     7374.62    417.26 o 
   7   0  18    19981.13    19544.32    652.10 o 
   8   0  18     3986.78     3651.75    363.73 o 
   9   0  18      866.18      870.68    221.37 o 
  10   0  18       16.47      100.10    167.91 o 
  11   0  18    16251.83    16017.58    796.09 o 
  12   0  18       41.22       22.29    203.62 o 
  13   0  18      394.42      670.12    378.84 o 
  14   0  18     5946.85     5439.60    790.35 o 
  15   0  18       27.50     -167.51    318.82 o 
  16   0  18    10309.38    10301.57   1144.67 o 
  17   0  18     7062.32     6321.36    931.80 o 
  18   0  18      299.45      501.03    457.34 o 
  19   0  18     1130.05      527.29    719.14 o 
   1   1  18    24979.66    25017.55    472.17 o 
   2   1  18      277.73      283.81     79.43 o 
   3   1  18      682.42      588.93    111.92 o 
   4   1  18    12299.32    11736.84    332.82 o 
   5   1  18     6018.38     6141.48    278.50 o 
   6   1  18    16308.73    16514.61    417.83 o 
   7   1  18     2969.08     2759.20    223.44 o 
   8   1  18     3205.09     3191.62    246.19 o 
   9   1  18     1185.85     1012.92    164.08 o 
  10   1  18     3023.32     3258.05    282.55 o 
  11   1  18    10876.06    10921.37    476.06 o 
  12   1  18      163.45       38.01    180.81 o 
  13   1  18     6682.44     6505.50    587.25 o 
  14   1  18      160.71      174.20    237.09 o 
  15   1  18     1273.89      968.76    330.28 o 
  16   1  18     1603.67     1466.73    378.20 o 
  17   1  18     2706.55     3016.77    493.67 o 
  18   1  18      168.61      164.50    297.06 o 
  19   1  18     1606.48     1570.61    618.61 o 
   0   2  18    19954.01    19299.91    595.88 o 
   1   2  18      104.61       64.55     76.44 o 
   2   2  18      935.45      890.45    113.36 o 
   3   2  18      731.62      693.13    109.72 o 
   4   2  18    15951.74    16239.99    389.86 o 
   5   2  18    10255.34     9668.46    321.71 o 
   6   2  18     1579.88     1559.32    176.15 o 
   7   2  18     1459.58     1925.11    197.15 o 
   8   2  18       77.13       57.87    108.67 o 
   9   2  18      180.51      221.48    124.72 o 
  10   2  18     4678.69     4826.91    338.24 o 
  11   2  18      354.87      461.21    161.36 o 
  12   2  18     6194.27     5847.26    473.71 o 
  13   2  18      387.03      311.99    205.50 o 
  14   2  18      721.95      844.82    297.06 o 
  15   2  18       26.32       15.22    236.05 o 
  16   2  18     5423.72     6351.10    651.91 o 
  17   2  18     2777.33     2470.68    446.54 o 
  18   2  18      777.84      701.10    348.62 o 
  19   2  18     1639.51     1977.59    677.92 o 
   1   3  18     3336.19     3243.08    184.34 o 
   2   3  18      485.15      574.94    102.63 o 
   3   3  18      105.40      137.34     82.08 o 
   4   3  18    33101.32    34072.25    559.40 o 
   5   3  18     3379.93     3501.60    238.63 o 
   6   3  18    42295.69    40099.50    641.25 o 
   7   3  18     5537.07     5664.01    311.41 o 
   8   3  18     1288.44     1178.04    173.26 o 
   9   3  18     1990.17     1857.71    224.38 o 
  10   3  18     4190.53     4573.77    334.35 o 
  11   3  18     5188.00     4992.72    392.24 o 
  12   3  18       88.68       71.17    180.51 o 
  13   3  18     2669.95     3038.52    376.78 o 
  14   3  18      140.74      112.49    229.45 o 
  15   3  18     2834.31     2946.97    458.75 o 
  16   3  18     3083.90     3256.44    499.07 o 
  17   3  18      374.39      430.11    307.80 o 
  18   3  18     2805.43     2475.91    483.62 o 
  19   3  18      147.41      291.69    661.92 o 
   0   4  18   123641.92   123658.02   1708.87 o 
   1   4  18      392.14      338.23    108.33 o 
   2   4  18    22768.12    22469.52    407.56 o 
   3   4  18     1780.43     1522.27    149.68 o 
   4   4  18     1546.46     1652.27    173.84 o 
   5   4  18     2798.18     3033.07    227.44 o 
   6   4  18        4.67       43.32     98.20 o 
   7   4  18     5692.20     5889.58    315.69 o 
   8   4  18        3.40       -4.82    108.54 o 
   9   4  18     3042.47     3022.91    274.76 o 
  10   4  18    16835.86    17800.44    536.55 o 
  11   4  18      567.29      516.83    187.46 o 
  12   4  18    20025.25    20130.14    660.63 o 
  13   4  18      980.93     1027.31    267.21 o 
  14   4  18     3023.79     3338.67    465.40 o 
  15   4  18       72.25      -58.37    229.53 o 
  16   4  18     1011.43     1021.45    341.18 o 
  17   4  18       14.75       -1.69    274.54 o 
  18   4  18      323.48      429.11    325.32 o 
   1   5  18     3902.74     3900.32    251.37 o 
   2   5  18      358.17      500.73    113.54 o 
   3   5  18     9687.48     8989.30    281.18 o 
   4   5  18    28714.96    27633.11    530.29 o 
   5   5  18     5967.74     6654.22    303.49 o 
   6   5  18    61520.49    61479.69    814.13 o 
   7   5  18      787.05      885.18    157.45 o 
   8   5  18     4138.44     4152.37    312.24 o 
   9   5  18     1640.05     1763.24    228.34 o 
  10   5  18     3365.98     2737.50    303.73 o 
  11   5  18     1760.49     2061.39    283.39 o 
  12   5  18      184.89      103.61    175.56 o 
  13   5  18     1038.06      861.09    266.33 o 
  14   5  18      133.24      165.95    219.21 o 
  15   5  18     3813.41     4054.67    527.04 o 
  16   5  18     6721.98     7158.03    697.07 o 
  17   5  18     1437.91     1179.95    375.51 o 
  18   5  18     7841.68     8422.31    788.61 o 
   0   6  18   112545.42   114770.69   1441.20 o 
   1   6  18     9420.77     9736.16    337.93 o 
   2   6  18    29893.87    28350.93    547.41 o 
   3   6  18      175.65      206.18    115.97 o 
   4   6  18      531.15      509.75    137.03 o 
   5   6  18      600.49      475.92    132.30 o 
   6   6  18      482.06      598.86    140.86 o 
   7   6  18        6.75       11.23    113.87 o 
   8   6  18       10.90      -94.28    115.77 o 
   9   6  18     2802.41     2796.42    278.13 o 
  10   6  18    13495.03    13953.51    550.32 o 
  11   6  18      477.70      458.50    196.58 o 
  12   6  18    27003.39    27524.57    791.29 o 
  13   6  18      781.92      754.81    259.09 o 
  14   6  18     1947.21     2403.17    373.19 o 
  15   6  18      943.91      981.50    336.03 o 
  16   6  18        3.98       69.79    263.73 o 
  17   6  18      186.14       54.15    279.85 o 
  18   6  18       85.14     -112.19    558.71 o 
   1   7  18      522.92      443.17    128.14 o 
   2   7  18     2178.35     2069.94    232.50 o 
   3   7  18     6477.13     6515.96    364.54 o 
   4   7  18     9496.66     8743.86    358.27 o 
   5   7  18     6163.20     5672.83    341.91 o 
   6   7  18    21283.76    20536.61    507.58 o 
   7   7  18     4880.40     5319.52    355.03 o 
   8   7  18      743.92      737.05    176.82 o 
   9   7  18      450.52      582.17    189.10 o 
  10   7  18      889.43      981.23    227.04 o 
  11   7  18     2546.66     2374.11    312.31 o 
  12   7  18      638.98      431.69    204.08 o 
  13   7  18      506.80      451.28    219.87 o 
  14   7  18      124.12       22.70    215.67 o 
  15   7  18     2048.42     1878.59    361.79 o 
  16   7  18     2599.02     2683.26    479.82 o 
  17   7  18      701.55      624.99    388.93 o 
   0   8  18    47225.51    48728.51    976.26 o 
   1   8  18     3829.24     3689.12    298.66 o 
   2   8  18     1791.33     1621.03    222.99 o 
   3   8  18     4039.36     4438.51    334.32 o 
   4   8  18     7421.51     7800.65    404.75 o 
   5   8  18     2930.37     2828.76    259.98 o 
   6   8  18      121.45      133.07    136.05 o 
   7   8  18     1430.91     1494.58    236.84 o 
   8   8  18      459.93      477.50    175.01 o 
   9   8  18     2783.81     2835.06    323.07 o 
  10   8  18     4680.67     4740.10    412.34 o 
  11   8  18     2045.46     2048.59    303.58 o 
  12   8  18     3475.08     3678.59    389.03 o 
  13   8  18      856.35      760.90    246.96 o 
  14   8  18       35.15       -7.41    212.83 o 
  15   8  18      512.74      286.39    280.13 o 
  16   8  18      996.40     1036.87    370.11 o 
  17   8  18     1137.64     1654.85    602.13 o 
   1   9  18     5999.39     6521.75    374.15 o 
   2   9  18     6899.39     7126.69    408.17 o 
   3   9  18      564.99      550.87    172.95 o 
   4   9  18       98.44      105.78    141.63 o 
   5   9  18     1146.19     1217.58    219.68 o 
   6   9  18      693.12      670.20    193.19 o 
   7   9  18      367.58      241.04    162.31 o 
   8   9  18     1466.49     1373.34    267.92 o 
   9   9  18      288.14      222.94    199.01 o 
  10   9  18     7727.95     7387.21    554.87 o 
  11   9  18      124.32      244.13    196.61 o 
  12   9  18       25.93       10.21    185.80 o 
  13   9  18     1159.82     1445.92    299.82 o 
  14   9  18      799.85      873.09    301.12 o 
  15   9  18      393.06      455.75    277.83 o 
  16   9  18       38.24       76.39    328.96 o 
   0  10  18      106.35       46.27    207.21 o 
   1  10  18      828.84     1032.73    210.72 o 
   2  10  18     5635.47     5893.91    397.55 o 
   3  10  18      435.53      345.10    172.82 o 
   4  10  18    10204.31    11028.57    473.62 o 
   5  10  18     1470.67     1834.68    262.71 o 
   6  10  18      662.52      656.18    222.97 o 
   7  10  18     5221.19     5318.82    413.23 o 
   8  10  18    15529.16    15411.19    657.43 o 
   9  10  18      404.77      303.23    221.17 o 
  10  10  18      229.20      325.87    222.32 o 
  11  10  18     1209.06     1337.11    307.50 o 
  12  10  18        9.53      -21.49    213.45 o 
  13  10  18     2220.57     1407.76    373.58 o 
  14  10  18     2055.08     2100.56    389.14 o 
  15  10  18       11.18       96.85    286.20 o 
  16  10  18     2814.21     2349.00    675.86 o 
   1  11  18     2124.57     2545.76    291.20 o 
   2  11  18    13386.29    12824.93    513.58 o 
   3  11  18      525.27      375.29    176.90 o 
   4  11  18     8087.14     8269.75    457.92 o 
   5  11  18       46.65      -22.40    166.99 o 
   6  11  18     1812.95     1631.18    295.18 o 
   7  11  18      697.46      644.92    270.36 o 
   8  11  18     2751.23     3487.15    403.55 o 
   9  11  18     1411.00     1184.66    288.62 o 
  10  11  18     7697.35     7420.26    585.68 o 
  11  11  18     3486.28     3743.46    453.08 o 
  12  11  18       32.34       51.08    255.53 o 
  13  11  18     1351.94     1328.39    334.54 o 
  14  11  18     2519.12     2540.98    421.24 o 
  15  11  18      547.93      454.00    340.05 o 
   0  12  18       75.22       61.49    231.35 o 
   1  12  18     2865.12     2945.80    317.07 o 
   2  12  18     9069.75     9400.36    557.09 o 
   3  12  18      520.76      556.49    199.12 o 
   4  12  18     9865.89    10610.86    505.37 o 
   5  12  18     1298.36     1108.37    267.16 o 
   6  12  18     1014.36      658.25    237.93 o 
   7  12  18     1414.93     1630.43    352.09 o 
   8  12  18     9289.18     8968.95    700.41 o 
   9  12  18      250.92      273.67    271.09 o 
  10  12  18     4073.12     4298.90    475.22 o 
  11  12  18      120.35      249.64    280.18 o 
  12  12  18      190.16      303.22    267.32 o 
  13  12  18     1509.58     1657.68    371.32 o 
  14  12  18     1974.05     2121.58    412.19 o 
  15  12  18      208.65      726.28    572.69 o 
   1  13  18      164.66      227.97    193.08 o 
   2  13  18     9856.67    10302.08    595.71 o 
   3  13  18     2966.94     3172.56    348.66 o 
   4  13  18     3841.97     3788.89    418.60 o 
   5  13  18      862.77      961.81    271.74 o 
   6  13  18        8.61       46.40    219.51 o 
   7  13  18      521.85      527.75    276.97 o 
   8  13  18     1325.30     1156.11    343.99 o 
   9  13  18     1707.44     2144.36    475.23 o 
  10  13  18     2853.68     2710.38    464.64 o 
  11  13  18     2361.26     2164.83    389.82 o 
  12  13  18      576.02      459.86    295.31 o 
  13  13  18      734.38      600.51    314.37 o 
  14  13  18     1897.92     1827.91    459.90 o 
   0  14  18      777.81      841.35    343.66 o 
   1  14  18     1710.28     1500.60    307.16 o 
   2  14  18      651.75      772.54    269.15 o 
   3  14  18     1089.14     1241.86    301.62 o 
   4  14  18     3415.22     3089.81    395.77 o 
   5  14  18       54.45      115.69    215.07 o 
   6  14  18      616.88      584.24    290.43 o 
   7  14  18      196.98       29.15    283.57 o 
   8  14  18     5587.33     5326.75    588.48 o 
   9  14  18      243.34      320.85    294.77 o 
  10  14  18      609.71      545.30    326.77 o 
  11  14  18      108.55      -22.13    279.63 o 
  12  14  18      338.98      464.89    332.58 o 
  13  14  18     1038.78     1192.90    584.20 o 
   1  15  18       32.26     -154.31    207.56 o 
   2  15  18     5166.20     4917.40    489.11 o 
   3  15  18     2703.81     2885.28    520.39 o 
   4  15  18       41.39        6.32    281.69 o 
   5  15  18      583.66      536.51    299.77 o 
   6  15  18     1473.41     1288.20    362.75 o 
   7  15  18     1526.54     1345.52    365.40 o 
   8  15  18      244.94      101.88    270.39 o 
   9  15  18     2074.69     2242.73    511.61 o 
  10  15  18        4.41       23.65    277.85 o 
  11  15  18      261.55       92.88    312.33 o 
  12  15  18     1295.05     1289.06    811.13 o 
   0  16  18      868.90      911.96    376.01 o 
   1  16  18       33.11      125.31    243.67 o 
   2  16  18        9.02      105.63    235.18 o 
   3  16  18     1920.70     1911.24    413.91 o 
   4  16  18      518.64      530.20    317.17 o 
   5  16  18     1399.10     1302.28    443.93 o 
   6  16  18      846.89      630.51    315.28 o 
   7  16  18       36.60       26.20    273.41 o 
   8  16  18     2388.07     2290.63    460.23 o 
   9  16  18     1094.37     1197.58    392.44 o 
  10  16  18      493.52      488.36    467.83 o 
   1  17  18      360.41      118.43    263.52 o 
   2  17  18      365.74      175.02    287.51 o 
   3  17  18     1804.27     1957.25    435.91 o 
   4  17  18      140.92       -6.75    325.00 o 
   5  17  18      395.29      574.14    400.71 o 
   6  17  18     2296.24     2439.42    551.80 o 
   7  17  18     3225.13     3954.64    551.86 o 
   8  17  18        3.15      327.78    440.46 o 
   9  17  18     1357.29     1017.45    543.81 o 
   0  18  18       79.91       79.60    437.81 o 
   1  18  18     2787.44     3088.42    464.91 o 
   2  18  18      672.32      643.57    358.58 o 
   3  18  18     2269.39     2081.34    533.77 o 
   4  18  18      786.10      786.08    431.49 o 
   5  18  18       20.33     -119.89    349.61 o 
   6  18  18      333.46      369.10    626.02 o 
   1  19  18        0.88      -96.28    372.06 o 
   2  19  18     2122.97     2063.13    478.02 o 
   3  19  18      686.80      734.18    526.23 o 
   1   1  19     7677.46     8186.82    297.59 o 
   2   1  19      587.28      710.36    140.71 o 
   3   1  19       71.65       45.44     82.91 o 
   4   1  19       50.91       89.35     87.92 o 
   5   1  19      985.19      742.69    136.44 o 
   6   1  19      266.81      326.54    117.61 o 
   7   1  19     1502.45     1431.65    181.31 o 
   8   1  19     2763.35     2660.35    234.63 o 
   9   1  19    21293.81    21394.45    518.20 o 
  10   1  19     4356.15     3957.08    313.16 o 
  11   1  19     1449.58     1587.42    254.36 o 
  12   1  19       16.26      -22.18    168.20 o 
  13   1  19      674.65      569.45    250.59 o 
  14   1  19      538.95      538.36    267.16 o 
  15   1  19     1139.17     1036.21    337.70 o 
  16   1  19      214.41      244.53    265.47 o 
  17   1  19       16.68       27.83    267.55 o 
  18   1  19      145.30       -0.76    277.30 o 
   0   2  19      849.67      702.03    184.97 o 
   1   2  19     1266.64     1180.44    163.21 o 
   2   2  19     2159.11     2063.35    203.38 o 
   3   2  19     5240.61     5469.39    236.09 o 
   4   2  19     4503.84     4286.43    253.92 o 
   5   2  19    10995.92    10844.66    345.98 o 
   6   2  19       52.25       22.40     96.40 o 
   7   2  19    13919.31    13619.23    404.02 o 
   8   2  19      434.97      559.28    142.67 o 
   9   2  19     1358.22     1673.96    204.41 o 
  10   2  19     4644.33     5028.50    352.66 o 
  11   2  19      165.83      210.88    152.77 o 
  12   2  19      420.38      253.00    197.19 o 
  13   2  19      477.86      404.73    219.36 o 
  14   2  19       89.30      171.24    232.32 o 
  15   2  19     1735.80     1589.15    378.68 o 
  16   2  19      741.96      717.29    330.47 o 
  17   2  19     1448.26     1129.23    375.86 o 
  18   2  19      285.98      351.51    318.26 o 
   1   3  19    20705.50    20081.18    479.08 o 
   2   3  19     2177.02     1841.40    194.23 o 
   3   3  19    11705.63    12293.81    318.55 o 
   4   3  19     2156.37     2499.38    204.88 o 
   5   3  19      125.10      285.91    110.70 o 
   6   3  19     2314.86     2260.28    207.66 o 
   7   3  19     1581.49     1461.56    184.59 o 
   8   3  19      789.48      635.32    151.65 o 
   9   3  19     7351.43     7115.91    393.26 o 
  10   3  19     1720.99     1563.37    222.53 o 
  11   3  19     7992.62     9058.14    479.79 o 
  12   3  19       15.23     -128.90    167.04 o 
  13   3  19     9829.22    10457.27    600.44 o 
  14   3  19     1917.42     2079.71    398.19 o 
  15   3  19     3296.55     3493.98    492.29 o 
  16   3  19     1280.85     1120.75    359.83 o 
  17   3  19      396.65      394.18    316.53 o 
  18   3  19      143.98      306.35    311.77 o 
   0   4  19    11858.57    11037.43    567.18 o 
   1   4  19        3.27      -25.89    101.66 o 
   2   4  19      752.15      884.13    137.31 o 
   3   4  19     2708.79     2922.38    196.01 o 
   4   4  19     2902.65     3014.25    226.09 o 
   5   4  19     4949.79     4979.45    283.97 o 
   6   4  19      154.87      120.09    111.40 o 
   7   4  19     3273.13     3591.43    263.16 o 
   8   4  19     5064.56     5039.92    311.07 o 
   9   4  19      177.66       93.80    138.11 o 
  10   4  19     1953.22     2097.95    251.01 o 
  11   4  19       14.37      107.72    161.70 o 
  12   4  19     2577.09     2950.42    369.04 o 
  13   4  19      380.02      442.74    228.13 o 
  14   4  19     1347.97     1444.39    315.18 o 
  15   4  19      750.27      646.66    305.36 o 
  16   4  19      177.19       66.74    268.74 o 
  17   4  19     1641.51     1938.35    441.53 o 
  18   4  19      238.80        6.95    292.30 o 
   1   5  19    10366.51    10346.11    392.68 o 
   2   5  19     3449.82     3668.10    252.08 o 
   3   5  19    12472.29    11794.06    359.63 o 
   4   5  19     4442.39     4539.63    276.62 o 
   5   5  19      152.73       88.21    108.99 o 
   6   5  19     2898.67     2987.48    243.84 o 
   7   5  19        5.76       -6.36    109.06 o 
   8   5  19       71.60      146.07    131.84 o 
   9   5  19      177.98       69.44    135.56 o 
  10   5  19      202.00      169.40    169.39 o 
  11   5  19      299.09      256.51    175.33 o 
  12   5  19     1175.43     1165.31    249.45 o 
  13   5  19      852.78      923.68    267.90 o 
  14   5  19     4556.29     4556.64    476.87 o 
  15   5  19       93.99      -34.51    248.55 o 
  16   5  19     1230.49     1550.16    405.17 o 
  17   5  19       16.18      -25.85    277.04 o 
  18   5  19      546.88      597.11    399.11 o 
   0   6  19     1233.68     1231.49    276.95 o 
   1   6  19      765.36      908.90    189.03 o 
   2   6  19     6602.66     6775.92    354.19 o 
   3   6  19     1842.17     1766.30    199.01 o 
   4   6  19     4479.86     4240.90    290.81 o 
   5   6  19      142.06      122.73    114.93 o 
   6   6  19      544.99      519.41    144.42 o 
   7   6  19     1254.15     1390.51    193.61 o 
   8   6  19     1775.25     1704.49    228.16 o 
   9   6  19     4541.17     4541.31    343.75 o 
  10   6  19     2871.90     3015.88    331.10 o 
  11   6  19     1529.74     1684.51    278.66 o 
  12   6  19     2548.72     2296.16    314.12 o 
  13   6  19      522.60      512.68    247.37 o 
  14   6  19      525.86      615.18    260.31 o 
  15   6  19       25.83      174.68    267.32 o 
  16   6  19      294.98      -26.75    272.29 o 
  17   6  19        4.07     -168.71    265.01 o 
   1   7  19     1810.79     1737.75    222.16 o 
   2   7  19       98.02      139.33    131.62 o 
   3   7  19     1239.72      849.77    182.66 o 
   4   7  19     9846.99     9357.47    381.33 o 
   5   7  19       92.73      124.73    128.76 o 
   6   7  19     3776.59     3817.31    284.17 o 
   7   7  19     1253.50     1083.16    197.23 o 
   8   7  19      577.10      594.17    173.82 o 
   9   7  19     4135.35     3716.89    352.05 o 
  10   7  19       55.44      -50.81    151.40 o 
  11   7  19     2372.08     2494.81    326.43 o 
  12   7  19     4384.96     3821.24    392.55 o 
  13   7  19      695.44      955.26    256.37 o 
  14   7  19     4982.46     5046.37    513.50 o 
  15   7  19      531.14      756.89    297.42 o 
  16   7  19     2336.87     2743.61    494.34 o 
  17   7  19     1050.73      903.42    369.44 o 
   0   8  19     1202.98     1002.30    268.54 o 
   1   8  19     4438.12     4754.32    386.89 o 
   2   8  19    15811.53    15869.74    513.30 o 
   3   8  19    18288.52    18512.41    559.87 o 
   4   8  19     9397.39     9135.06    419.77 o 
   5   8  19     6938.24     7011.09    377.35 o 
   6   8  19     1224.64     1373.19    210.97 o 
   7   8  19     2970.02     3314.06    321.71 o 
   8   8  19    11733.59    11596.42    467.80 o 
   9   8  19     1314.30     1516.46    266.54 o 
  10   8  19     2350.58     2384.36    318.99 o 
  11   8  19     1189.55     1177.87    258.32 o 
  12   8  19      123.07      179.50    198.06 o 
  13   8  19      218.64      158.17    206.80 o 
  14   8  19       19.73      200.56    233.44 o 
  15   8  19      855.57      941.82    310.76 o 
  16   8  19      358.30      611.47    338.43 o 
   1   9  19    12260.28    12730.41    495.54 o 
   2   9  19     5408.75     5066.11    367.46 o 
   3   9  19     5642.51     5634.95    389.50 o 
   4   9  19     1263.82     1439.56    234.14 o 
   5   9  19     1120.51     1079.53    214.50 o 
   6   9  19     4142.24     4196.34    356.92 o 
   7   9  19       36.97       32.99    158.38 o 
   8   9  19     6135.63     5295.08    463.73 o 
   9   9  19      701.41      751.77    249.19 o 
  10   9  19        1.94      -32.60    191.41 o 
  11   9  19      897.83     1001.26    254.66 o 
  12   9  19     1494.55     1763.22    312.68 o 
  13   9  19     1007.14      852.82    264.30 o 
  14   9  19     5216.58     5671.81    502.26 o 
  15   9  19     1570.27     1465.95    401.19 o 
  16   9  19     2419.19     2004.82    520.57 o 
   0  10  19     2306.76     2475.24    521.16 o 
   1  10  19     4753.95     4459.92    353.38 o 
   2  10  19     1992.62     1879.33    258.71 o 
   3  10  19      135.76      110.70    158.61 o 
   4  10  19     3528.64     3207.58    320.50 o 
   5  10  19     1548.55     1496.98    247.06 o 
   6  10  19      596.80      492.78    212.95 o 
   7  10  19      176.04      137.43    171.03 o 
   8  10  19     6806.96     6967.25    533.27 o 
   9  10  19       11.57      -90.35    185.09 o 
  10  10  19     2150.35     2340.34    361.96 o 
  11  10  19      170.03      310.45    234.27 o 
  12  10  19     2119.64     1893.90    359.83 o 
  13  10  19      236.16      258.24    256.50 o 
  14  10  19      606.08      385.78    316.04 o 
  15  10  19       59.71       54.24    296.37 o 
   1  11  19      248.15      220.63    188.42 o 
   2  11  19     3531.29     3316.24    330.15 o 
   3  11  19      178.34      290.73    177.88 o 
   4  11  19     9633.92    10067.31    493.60 o 
   5  11  19      491.16      553.26    227.61 o 
   6  11  19     1879.59     2087.85    323.69 o 
   7  11  19      185.40      260.61    235.91 o 
   8  11  19     3124.64     3537.79    412.26 o 
   9  11  19      792.94      893.48    269.54 o 
  10  11  19      271.12      531.13    256.32 o 
  11  11  19      170.05      201.54    237.64 o 
  12  11  19      104.07        9.56    237.41 o 
  13  11  19        2.10     -193.17    249.73 o 
  14  11  19     4219.72     4231.46    514.18 o 
  15  11  19       94.56      129.89    348.37 o 
   0  12  19     1943.22     2548.34    822.35 o 
   1  12  19     1666.48     1518.33    290.98 o 
   2  12  19     1577.38     1922.49    312.82 o 
   3  12  19     5662.86     5139.56    408.09 o 
   4  12  19     5261.28     4966.26    409.10 o 
   5  12  19     3763.62     4058.56    423.67 o 
   6  12  19     1454.85     1406.14    296.82 o 
   7  12  19     1076.83     1238.57    331.13 o 
   8  12  19     6693.73     6894.33    626.88 o 
   9  12  19     2922.55     2493.12    439.01 o 
  10  12  19     3997.25     4639.39    494.47 o 
  11  12  19      464.01      381.25    263.14 o 
  12  12  19      945.92     1038.44    317.30 o 
  13  12  19      125.06       50.55    257.47 o 
  14  12  19      966.37     1213.80    360.23 o 
   1  13  19     4935.83     5299.68    476.32 o 
   2  13  19     4533.05     4767.16    460.28 o 
   3  13  19     2688.89     2456.35    353.53 o 
   4  13  19     5826.89     6738.61    532.96 o 
   5  13  19      293.03      370.46    229.68 o 
   6  13  19     2246.74     2681.93    425.17 o 
   7  13  19      150.46        0.43    235.61 o 
   8  13  19     1673.54     1845.69    392.69 o 
   9  13  19     1610.59     1697.72    401.72 o 
  10  13  19      936.52      846.36    390.15 o 
  11  13  19     2746.83     2750.13    485.53 o 
  12  13  19      331.97      460.70    294.12 o 
  13  13  19     1611.57     1749.08    390.50 o 
   0  14  19      983.66      714.61    433.83 o 
   1  14  19      280.87      292.75    273.32 o 
   2  14  19     4435.42     4991.07    482.48 o 
   3  14  19     4447.68     4521.23    465.46 o 
   4  14  19     1904.68     1809.57    382.09 o 
   5  14  19     3471.22     3341.38    411.87 o 
   6  14  19       96.45      -20.21    239.11 o 
   7  14  19     3533.61     3827.26    513.09 o 
   8  14  19     4170.34     3816.23    602.32 o 
   9  14  19     1830.97     1490.72    446.23 o 
  10  14  19     3632.92     3082.22    507.06 o 
  11  14  19       80.47      145.05    297.36 o 
  12  14  19       72.46       32.18    300.19 o 
   1  15  19     2157.02     2348.56    425.77 o 
   2  15  19     3402.25     3633.39    489.91 o 
   3  15  19     1345.72     1317.67    363.72 o 
   4  15  19      561.07      640.14    323.47 o 
   5  15  19        7.82      -41.39    345.04 o 
   6  15  19      584.57      608.74    358.39 o 
   7  15  19      455.22      321.86    300.58 o 
   8  15  19      904.00      638.33    325.28 o 
   9  15  19      867.33      860.17    359.57 o 
  10  15  19      996.24      954.72    376.18 o 
  11  15  19     2110.40     1699.74    518.99 o 
   0  16  19      623.35      712.45    478.11 o 
   1  16  19       84.70       80.31    272.34 o 
   2  16  19      770.87      889.19    301.25 o 
   3  16  19       28.30     -129.49    259.97 o 
   4  16  19     1305.60     1136.96    363.77 o 
   5  16  19      189.59      268.90    349.82 o 
   6  16  19      225.61      289.90    343.12 o 
   7  16  19      316.65      108.07    291.12 o 
   8  16  19     3351.23     3391.61    532.29 o 
   9  16  19       48.69      139.89    298.33 o 
  10  16  19      701.71      534.36    490.79 o 
   1  17  19      226.96      354.86    331.99 o 
   2  17  19      635.65      324.00    385.35 o 
   3  17  19      810.06      828.28    358.99 o 
   4  17  19      592.67      875.07    418.79 o 
   5  17  19      296.30      259.01    375.92 o 
   6  17  19       13.50      -48.06    347.68 o 
   7  17  19       68.29      116.25    367.75 o 
   8  17  19       36.98     -187.73    377.60 o 
   0  18  19        8.59     -264.10    441.72 o 
   1  18  19       37.47      -56.32    315.13 o 
   2  18  19      210.17       28.49    386.64 o 
   3  18  19      166.70       87.69    365.06 o 
   4  18  19      339.92      686.77    420.74 o 
   5  18  19     1351.03     1374.16    596.03 o 
   1  19  19     2164.39     3579.98   1154.43 o 
   0   0  20   188954.72   191831.28   2709.96 o 
   1   0  20     9591.72    10352.65    478.26 o 
   2   0  20    38315.69    37078.75   1028.04 o 
   3   0  20      143.68      194.30    176.98 o 
   4   0  20     2746.92     2962.81    308.34 o 
   5   0  20     6784.17     7825.41    430.71 o 
   6   0  20     2892.27     3717.71    365.43 o 
   7   0  20      446.95      342.28    178.80 o 
   8   0  20     7909.72     8585.37    490.48 o 
   9   0  20     5640.73     6021.02    488.67 o 
  10   0  20    16143.79    16026.34    812.58 o 
  11   0  20       49.24       95.93    225.26 o 
  12   0  20    23192.16    24884.47   1025.86 o 
  13   0  20     3432.69     3337.61    652.81 o 
  14   0  20     5972.85     6253.55    862.78 o 
  15   0  20        6.41     -133.81    348.38 o 
  16   0  20     1893.72     2140.88    688.85 o 
  17   0  20      931.76      781.53    503.14 o 
  18   0  20      195.14      514.65    484.51 o 
   1   1  20     2566.62     2745.10    216.56 o 
   2   1  20     3956.37     3925.09    274.08 o 
   3   1  20     7757.74     8375.75    375.78 o 
   4   1  20    21569.71    21646.07    461.03 o 
   5   1  20     8833.06     8415.02    315.07 o 
   6   1  20    48770.22    47872.92    716.29 o 
   7   1  20      447.83      481.26    135.98 o 
   8   1  20     4348.46     4554.61    296.83 o 
   9   1  20     3771.91     3579.13    276.54 o 
  10   1  20       68.66      177.44    146.48 o 
  11   1  20     3704.02     4004.00    363.00 o 
  12   1  20     5607.30     6072.68    496.12 o 
  13   1  20      183.02       93.49    214.24 o 
  14   1  20      861.50      926.38    315.12 o 
  15   1  20     5888.39     6270.26    639.74 o 
  16   1  20     2870.50     2693.67    470.48 o 
  17   1  20     3934.25     4024.29    573.98 o 
  18   1  20     4783.17     5383.80    658.60 o 
   0   2  20    50933.84    48968.98    987.02 o 
   1   2  20     2898.84     2740.14    234.43 o 
   2   2  20    22885.85    21706.36    509.74 o 
   3   2  20       34.61       34.03    114.45 o 
   4   2  20      821.34      940.34    143.71 o 
   5   2  20    15525.80    15006.36    407.11 o 
   6   2  20     2112.33     1980.10    199.50 o 
   7   2  20     5147.69     5207.86    311.35 o 
   8   2  20      867.76      777.28    160.11 o 
   9   2  20     1211.49     1171.34    185.42 o 
  10   2  20     9268.28     9754.65    423.95 o 
  11   2  20     2730.95     2865.62    315.55 o 
  12   2  20    20532.19    21238.43    762.12 o 
  13   2  20      141.44      168.47    203.65 o 
  14   2  20     1284.48     1157.89    330.70 o 
  15   2  20       69.42     -164.93    217.87 o 
  16   2  20     2574.91     2374.96    455.93 o 
  17   2  20      352.00      514.76    337.51 o 
  18   2  20       29.96      104.21    299.49 o 
   1   3  20    18449.05    18204.94    472.49 o 
   2   3  20      578.53      554.45    137.75 o 
   3   3  20      453.52      444.49    131.17 o 
   4   3  20     4575.73     4276.90    264.33 o 
   5   3  20     3445.61     3723.55    254.57 o 
   6   3  20     7782.90     7751.04    324.98 o 
   7   3  20     1781.70     1681.87    201.39 o 
   8   3  20     2008.08     2106.96    222.26 o 
   9   3  20      641.42      452.35    159.85 o 
  10   3  20     3964.81     3583.33    315.19 o 
  11   3  20    16659.42    16909.33    605.52 o 
  12   3  20      824.36      880.43    253.58 o 
  13   3  20     4476.68     4702.04    465.09 o 
  14   3  20       92.73      270.05    244.47 o 
  15   3  20     1027.07      949.20    330.34 o 
  16   3  20      708.56      798.06    341.27 o 
  17   3  20     1266.90     1593.63    426.40 o 
  18   3  20     1694.21     1650.00    444.22 o 
   0   4  20     9840.48    10201.33    566.19 o 
   1   4  20     3592.03     3338.94    276.02 o 
   2   4  20     2121.74     2106.42    215.13 o 
   3   4  20       13.47       66.97    109.22 o 
   4   4  20     2792.77     2917.76    227.47 o 
   5   4  20    29503.99    29635.55    573.30 o 
   6   4  20     2779.93     2807.46    237.99 o 
   7   4  20    13917.09    13865.45    427.80 o 
   8   4  20     2038.74     1871.30    215.47 o 
   9   4  20      127.71      139.16    139.46 o 
  10   4  20       48.43      115.26    145.48 o 
  11   4  20      387.77      317.64    189.93 o 
  12   4  20     1485.01     1635.39    306.07 o 
  13   4  20        8.13      -50.60    191.57 o 
  14   4  20      485.29      441.13    253.54 o 
  15   4  20     1258.85     1337.08    360.85 o 
  16   4  20     3196.86     3328.84    503.77 o 
  17   4  20     3633.60     3659.99    561.14 o 
  18   4  20      410.00      664.00    416.02 o 
   1   5  20    46721.84    45696.77    795.35 o 
   2   5  20     4195.52     4348.34    314.18 o 
   3   5  20      223.17      108.12    135.61 o 
   4   5  20      722.45      961.32    157.29 o 
   5   5  20       24.10        4.50    105.13 o 
   6   5  20     1900.41     1790.01    205.58 o 
   7   5  20     2405.84     2179.84    223.37 o 
   8   5  20      691.23      598.44    171.39 o 
   9   5  20      847.53      928.49    195.13 o 
  10   5  20    10707.82    10349.87    491.21 o 
  11   5  20    19600.61    19589.74    667.95 o 
  12   5  20      595.53      455.42    207.66 o 
  13   5  20    10268.05    11189.71    641.75 o 
  14   5  20      872.54     1132.60    300.35 o 
  15   5  20        1.30      126.03    259.12 o 
  16   5  20      235.49      352.45    304.45 o 
  17   5  20      321.47      518.26    328.22 o 
   0   6  20      103.90      203.96    183.59 o 
   1   6  20     1804.06     1777.32    222.55 o 
   2   6  20     2093.61     1950.66    262.16 o 
   3   6  20       66.80     -108.06    135.24 o 
   4   6  20     6847.53     6769.53    351.04 o 
   5   6  20    14349.05    13955.81    425.83 o 
   6   6  20       41.31       80.42    119.13 o 
   7   6  20    19727.14    20004.20    519.30 o 
   8   6  20       38.00        2.06    132.14 o 
   9   6  20      306.06      213.72    160.42 o 
  10   6  20      734.24      671.82    212.32 o 
  11   6  20      808.27      683.62    224.47 o 
  12   6  20       49.71      -10.46    182.64 o 
  13   6  20      299.86      219.37    225.93 o 
  14   6  20     1134.35     1182.82    307.74 o 
  15   6  20      589.06      510.66    308.43 o 
  16   6  20     3859.55     4398.57    591.87 o 
  17   6  20     4728.83     4920.69    635.98 o 
   1   7  20    31831.22    31251.99    783.83 o 
   2   7  20     2658.76     2722.58    310.32 o 
   3   7  20     1223.09     1555.93    230.20 o 
   4   7  20      932.85      989.46    181.15 o 
   5   7  20     3518.19     3413.47    284.68 o 
   6   7  20     1800.51     1750.79    210.78 o 
   7   7  20     5037.40     5325.49    366.50 o 
   8   7  20      137.47      121.29    146.83 o 
   9   7  20        5.08        8.89    156.67 o 
  10   7  20     2029.67     2098.56    301.93 o 
  11   7  20     8424.81     8603.63    548.74 o 
  12   7  20        9.48       -5.47    184.54 o 
  13   7  20     3838.21     3574.63    401.82 o 
  14   7  20     1006.94     1186.12    318.10 o 
  15   7  20      505.53      615.19    291.65 o 
  16   7  20      268.45      354.45    314.41 o 
  17   7  20      474.01      716.31    424.39 o 
   0   8  20      209.32      111.29    202.20 o 
   1   8  20     2407.40     2599.74    307.03 o 
   2   8  20      595.83      582.26    199.95 o 
   3   8  20     1805.25     1818.63    245.93 o 
   4   8  20     3124.90     3295.99    312.06 o 
   5   8  20     3417.78     3854.65    309.02 o 
   6   8  20      334.57      266.18    149.66 o 
   7   8  20       57.92      104.62    158.18 o 
   8   8  20      505.29      614.95    188.67 o 
   9   8  20      173.26      321.64    188.87 o 
  10   8  20        5.61      -41.59    170.17 o 
  11   8  20       23.51      140.32    194.00 o 
  12   8  20     3084.47     2888.72    361.77 o 
  13   8  20       21.05      -35.86    194.68 o 
  14   8  20       31.16       89.67    239.31 o 
  15   8  20      127.01      -48.11    243.10 o 
  16   8  20     2728.29     2309.21    483.08 o 
   1   9  20      803.18      833.62    224.64 o 
   2   9  20      142.46      242.49    181.91 o 
   3   9  20     1621.57     1823.21    254.00 o 
   4   9  20     3209.65     3296.56    322.66 o 
   5   9  20     1248.57     1216.19    228.74 o 
   6   9  20     8793.84     9121.06    467.86 o 
   7   9  20     6554.13     6609.02    451.60 o 
   8   9  20     1993.81     1894.77    313.56 o 
   9   9  20      866.92      757.95    256.19 o 
  10   9  20      701.46      992.27    280.18 o 
  11   9  20      652.04      595.67    237.29 o 
  12   9  20       14.25      -47.95    195.63 o 
  13   9  20      134.22       39.16    212.65 o 
  14   9  20      638.46      705.68    290.71 o 
  15   9  20     2730.78     2538.73    486.18 o 
  16   9  20      477.08      325.65    383.20 o 
   0  10  20    11521.91    11710.14    893.96 o 
   1  10  20       31.11      -21.63    198.95 o 
   2  10  20     1675.65     1578.20    275.64 o 
   3  10  20     7795.64     7845.38    461.56 o 
   4  10  20       79.29      153.29    165.08 o 
   5  10  20      244.45      137.20    165.92 o 
   6  10  20        4.30      -56.92    168.20 o 
   7  10  20      241.06      218.51    188.75 o 
   8  10  20      343.69      273.25    214.75 o 
   9  10  20     4428.54     4963.59    479.09 o 
  10  10  20     3508.73     3485.90    477.97 o 
  11  10  20     2265.47     2030.12    364.75 o 
  12  10  20     4231.54     4358.42    487.87 o 
  13  10  20      177.86      147.19    252.93 o 
  14  10  20      342.56      174.77    298.07 o 
  15  10  20      749.65      872.56    361.31 o 
   1  11  20        2.12      160.25    217.52 o 
   2  11  20       20.15       63.36    214.77 o 
   3  11  20     9110.54     8571.61    480.59 o 
   4  11  20     2577.74     2203.14    292.39 o 
   5  11  20     1651.05     1506.53    292.05 o 
   6  11  20     4186.70     4282.14    434.03 o 
   7  11  20     5933.50     6092.41    573.72 o 
   8  11  20     1961.72     1778.59    372.06 o 
   9  11  20     2461.57     2596.86    378.33 o 
  10  11  20      108.83       74.58    223.67 o 
  11  11  20      166.75       72.09    237.30 o 
  12  11  20      369.33      269.26    257.32 o 
  13  11  20      113.29      106.98    287.58 o 
  14  11  20      346.18      495.52    308.39 o 
  15  11  20     2776.94     2489.22    722.97 o 
   0  12  20     6210.44     5327.49    754.37 o 
   1  12  20     1400.52     1087.46    315.82 o 
   2  12  20       91.45     -148.33    220.37 o 
   3  12  20     5849.09     5931.07    495.40 o 
   4  12  20        8.00       48.38    180.57 o 
   5  12  20      125.10      237.85    214.65 o 
   6  12  20       97.44      180.88    214.05 o 
   7  12  20        6.27        6.24    227.15 o 
   8  12  20      749.58      929.30    327.24 o 
   9  12  20     3441.65     2995.48    472.47 o 
  10  12  20      393.58      246.35    259.62 o 
  11  12  20     3353.00     3423.54    454.69 o 
  12  12  20     3535.40     3505.25    529.32 o 
  13  12  20      768.95      696.48    308.89 o 
  14  12  20      375.59      244.00    328.02 o 
   1  13  20      814.71      782.34    294.91 o 
   2  13  20     2342.38     2313.99    406.64 o 
   3  13  20     2007.49     1892.83    380.12 o 
   4  13  20      496.54      668.62    259.54 o 
   5  13  20     1063.44      994.92    283.84 o 
   6  13  20      302.55      214.41    255.52 o 
   7  13  20     4829.94     4537.80    539.99 o 
   8  13  20        5.53        5.68    251.38 o 
   9  13  20     3506.35     3172.28    490.47 o 
  10  13  20      294.35       65.98    281.85 o 
  11  13  20       56.49      -87.40    323.09 o 
  12  13  20       89.86      282.40    279.66 o 
  13  13  20        2.50     -102.07    291.54 o 
   0  14  20      149.04      -49.90    339.77 o 
   1  14  20     1806.24     2104.50    411.20 o 
   2  14  20     1997.38     1978.71    400.36 o 
   3  14  20     2894.81     2674.33    436.02 o 
   4  14  20     1708.24     1755.35    386.39 o 
   5  14  20      605.50      589.51    271.09 o 
   6  14  20       77.64       93.52    253.34 o 
   7  14  20     1266.84     1582.71    392.85 o 
   8  14  20     3369.03     3112.04    488.23 o 
   9  14  20      566.04      608.47    375.26 o 
  10  14  20      643.37      869.45    369.54 o 
  11  14  20      231.67      211.74    313.76 o 
  12  14  20       52.08       31.50    358.02 o 
   1  15  20     2117.12     2186.70    432.26 o 
   2  15  20     3184.69     2797.23    560.79 o 
   3  15  20     1062.60      949.62    416.33 o 
   4  15  20     5397.14     5092.37    582.12 o 
   5  15  20      382.72      534.52    360.92 o 
   6  15  20     2376.57     2215.46    498.28 o 
   7  15  20     1315.76     1667.45    470.09 o 
   8  15  20      695.84      698.37    331.84 o 
   9  15  20      230.78       53.90    282.60 o 
  10  15  20     2106.14     1543.00    426.53 o 
  11  15  20      592.89      473.94    499.25 o 
   0  16  20     2548.32     2504.08    977.17 o 
   1  16  20      529.77      883.99    516.32 o 
   2  16  20     3890.79     3342.97    728.01 o 
   3  16  20      782.43      708.17    509.98 o 
   4  16  20     2820.40     2929.46    495.85 o 
   5  16  20     1906.93     2080.62    505.13 o 
   6  16  20      653.77      193.86    353.24 o 
   7  16  20     1440.31     1541.17    482.28 o 
   8  16  20     5877.28     5842.17    654.94 o 
   9  16  20        6.26        7.87    398.60 o 
   1  17  20      534.41      184.44    322.81 o 
   2  17  20     7096.32     7744.49    866.41 o 
   3  17  20      602.92      378.26    381.20 o 
   4  17  20     4058.71     3752.79    806.50 o 
   5  17  20       75.29      -21.26    343.39 o 
   6  17  20     1247.19     1207.52    467.75 o 
   7  17  20     1036.47     1470.81    822.35 o 
   0  18  20     3104.45     2945.26    754.03 o 
   1  18  20     1958.28     2032.10    543.26 o 
   2  18  20     1664.32     1448.30    518.50 o 
   3  18  20     1065.93      982.56    569.17 o 
   4  18  20     1593.64     1479.78    889.67 o 
   1   1  21      433.15      640.25    143.00 o 
   2   1  21     2359.25     2557.06    236.36 o 
   3   1  21       42.89       99.24    123.71 o 
   4   1  21     4806.70     4973.44    353.07 o 
   5   1  21        5.08       -5.36    128.87 o 
   6   1  21      523.01      381.01    128.90 o 
   7   1  21     2064.37     1779.16    203.35 o 
   8   1  21      392.96      374.63    140.56 o 
   9   1  21       38.28       56.90    123.12 o 
  10   1  21     2053.22     1858.92    243.64 o 
  11   1  21      761.96      673.75    207.65 o 
  12   1  21        2.41       19.53    182.10 o 
  13   1  21      757.52      631.52    275.17 o 
  14   1  21      434.50      332.43    273.69 o 
  15   1  21      299.42      178.80    267.47 o 
  16   1  21      488.87      346.76    300.84 o 
  17   1  21       24.62       58.11    285.12 o 
  18   1  21      490.37      572.52    359.04 o 
   0   2  21     2049.65     1713.41    263.20 o 
   1   2  21      617.88      585.79    143.59 o 
   2   2  21    10662.83    10894.57    384.69 o 
   3   2  21      172.51      203.31    133.33 o 
   4   2  21     2597.07     2434.53    264.71 o 
   5   2  21      286.02      476.99    161.71 o 
   6   2  21        4.93      -12.46    106.14 o 
   7   2  21      226.77      173.58    126.75 o 
   8   2  21     5088.73     5253.76    324.89 o 
   9   2  21       23.88       54.74    128.95 o 
  10   2  21     2635.08     3058.23    296.00 o 
  11   2  21      117.12       75.89    163.42 o 
  12   2  21     2512.34     2102.24    330.44 o 
  13   2  21       81.69       79.70    194.13 o 
  14   2  21     3765.18     3940.07    508.99 o 
  15   2  21      600.50      379.61    289.99 o 
  16   2  21     2092.09     1911.93    440.05 o 
  17   2  21        3.53      -72.96    276.19 o 
  18   2  21      445.11      299.08    375.69 o 
   1   3  21      554.50      599.18    145.91 o 
   2   3  21       37.71       61.41    111.31 o 
   3   3  21      729.44      798.43    160.37 o 
   4   3  21      934.56     1004.28    198.41 o 
   5   3  21      228.40      137.73    144.99 o 
   6   3  21    10712.87    10994.88    380.96 o 
   7   3  21     3127.64     3100.38    256.13 o 
   8   3  21       33.76       73.88    120.12 o 
   9   3  21      575.72      430.97    163.25 o 
  10   3  21     1259.81     1142.92    214.07 o 
  11   3  21       46.43      199.24    172.60 o 
  12   3  21      149.97       98.66    199.71 o 
  13   3  21      698.16      664.39    253.90 o 
  14   3  21       92.80       41.25    249.02 o 
  15   3  21        7.94       20.91    248.31 o 
  16   3  21     1883.82     2030.42    442.72 o 
  17   3  21      544.43      598.09    350.27 o 
  18   3  21     1064.53      755.04    764.01 o 
   0   4  21      598.55      727.33    238.17 o 
   1   4  21      283.38      261.52    139.25 o 
   2   4  21     9940.43     9486.95    365.84 o 
   3   4  21     1707.40     1585.13    227.42 o 
   4   4  21     3355.12     3186.47    297.95 o 
   5   4  21     4405.24     4604.20    320.94 o 
   6   4  21     1199.90     1096.79    172.57 o 
   7   4  21      695.88      616.09    155.69 o 
   8   4  21       37.69      136.60    127.14 o 
   9   4  21      180.62      183.89    146.07 o 
  10   4  21      259.68      197.63    171.44 o 
  11   4  21       67.31        9.40    165.25 o 
  12   4  21      594.46      798.05    254.83 o 
  13   4  21     1330.00     1442.31    316.42 o 
  14   4  21     3349.54     3265.14    476.59 o 
  15   4  21     1375.49     1310.57    371.95 o 
  16   4  21      556.17      619.07    329.19 o 
  17   4  21      114.37      273.32    315.70 o 
   1   5  21     2363.73     2369.64    255.64 o 
   2   5  21     2500.16     2520.41    291.88 o 
   3   5  21     5691.37     5507.84    381.23 o 
   4   5  21      106.46      128.18    144.62 o 
   5   5  21     1801.75     1619.12    216.20 o 
   6   5  21      644.47      655.09    155.36 o 
   7   5  21      384.40      322.87    135.59 o 
   8   5  21     1036.26      888.62    191.54 o 
   9   5  21     4526.53     4858.45    362.39 o 
  10   5  21      204.60       87.88    166.79 o 
  11   5  21      314.03      435.88    203.27 o 
  12   5  21       14.64      -58.11    167.16 o 
  13   5  21      276.51      213.61    231.60 o 
  14   5  21      885.94     1013.31    305.04 o 
  15   5  21      179.03      135.52    275.61 o 
  16   5  21        1.85      -75.90    269.16 o 
  17   5  21      733.02      421.18    325.32 o 
   0   6  21     1668.72     1903.53    336.80 o 
   1   6  21     1302.00     1377.17    212.89 o 
   2   6  21       36.12       97.20    153.61 o 
   3   6  21     3720.19     3741.34    353.56 o 
   4   6  21      519.30      499.35    195.13 o 
   5   6  21     5810.18     5619.37    361.01 o 
   6   6  21      268.52      130.50    126.75 o 
   7   6  21      665.52      735.02    169.31 o 
   8   6  21     3457.45     3733.15    320.45 o 
   9   6  21      567.15      724.85    188.00 o 
  10   6  21     3105.15     3343.61    354.83 o 
  11   6  21       31.27      -36.21    168.18 o 
  12   6  21     2612.81     2140.90    320.22 o 
  13   6  21     3065.95     3313.65    421.02 o 
  14   6  21      286.99      385.57    255.47 o 
  15   6  21     4262.67     4559.25    580.31 o 
  16   6  21      329.87      206.89    307.60 o 
  17   6  21      808.86      922.51    438.64 o 
   1   7  21     5534.96     5742.16    431.15 o 
   2   7  21      651.14      692.41    207.89 o 
   3   7  21    15117.10    14452.35    580.53 o 
   4   7  21    13904.32    13277.38    562.41 o 
   5   7  21     1296.33     1415.01    233.32 o 
   6   7  21     7020.63     7464.22    385.40 o 
   7   7  21     2351.12     2380.55    268.87 o 
   8   7  21     6019.07     6053.71    403.38 o 
   9   7  21     3997.58     4502.91    399.50 o 
  10   7  21     2050.08     2259.12    345.41 o 
  11   7  21     5165.02     5372.51    451.80 o 
  12   7  21       59.49       48.96    190.22 o 
  13   7  21     3147.33     3117.41    381.02 o 
  14   7  21     2010.10     2648.96    417.16 o 
  15   7  21       54.52       -0.57    243.05 o 
  16   7  21     1569.74     1793.50    438.28 o 
   0   8  21    15233.97    15054.99    968.37 o 
   1   8  21       23.58       -8.21    152.87 o 
   2   8  21     8940.92     9983.19    498.35 o 
   3   8  21     4671.44     5558.99    437.18 o 
   4   8  21     8194.76     7394.56    503.35 o 
   5   8  21     9420.39    10036.68    460.42 o 
   6   8  21      193.00       59.32    144.50 o 
   7   8  21     7209.21     6911.59    456.66 o 
   8   8  21     2511.66     2716.75    297.24 o 
   9   8  21      740.45      683.09    222.40 o 
  10   8  21    15341.47    14534.62    614.23 o 
  11   8  21      722.90      961.07    256.75 o 
  12   8  21     6577.34     7030.27    533.24 o 
  13   8  21     3773.87     4115.12    431.95 o 
  14   8  21      707.09      792.43    305.32 o 
  15   8  21     5235.79     5609.46    582.86 o 
  16   8  21      492.15      460.02    374.50 o 
   1   9  21    12691.48    12075.42    634.94 o 
   2   9  21      369.10      546.16    214.93 o 
   3   9  21     4887.34     5217.50    437.78 o 
   4   9  21     4213.12     4618.75    419.57 o 
   5   9  21      217.87      259.68    174.44 o 
   6   9  21     7027.32     7024.65    464.74 o 
   7   9  21     6032.69     6207.14    449.79 o 
   8   9  21    10481.26    10773.95    523.90 o 
   9   9  21    15068.72    14575.55    664.41 o 
  10   9  21       66.63       49.09    209.59 o 
  11   9  21     4815.17     5043.15    459.88 o 
  12   9  21       46.92      -21.12    199.99 o 
  13   9  21     1098.86     1186.88    298.96 o 
  14   9  21     1257.01     1258.42    339.68 o 
  15   9  21     1034.85      717.87    361.66 o 
   0  10  21    13006.91    13487.40    976.58 o 
   1  10  21      690.56      627.04    263.78 o 
   2  10  21     1155.89     1497.43    280.23 o 
   3  10  21    13970.92    14789.12    624.88 o 
   4  10  21      809.31      664.81    233.15 o 
   5  10  21     5790.77     6511.61    454.32 o 
   6  10  21      739.06      380.33    221.07 o 
   7  10  21     4059.42     4158.80    390.37 o 
   8  10  21      891.48     1078.95    280.03 o 
   9  10  21     2040.24     2796.75    393.02 o 
  10  10  21     1369.91     1175.57    299.64 o 
  11  10  21       45.17     -103.30    214.94 o 
  12  10  21     1716.57     1788.06    364.51 o 
  13  10  21     2909.37     3180.82    457.99 o 
  14  10  21     2032.05     1514.42    375.20 o 
  15  10  21     3537.46     4173.64    842.01 o 
   1  11  21     1757.46     1563.46    341.52 o 
   2  11  21       22.63       96.79    222.66 o 
   3  11  21     4891.76     4810.12    447.02 o 
   4  11  21       39.08       80.66    195.83 o 
   5  11  21      818.57      728.21    247.93 o 
   6  11  21       31.90      -47.97    188.21 o 
   7  11  21     3258.81     3156.11    447.98 o 
   8  11  21      460.94      251.89    260.98 o 
   9  11  21     6512.44     6496.75    558.15 o 
  10  11  21        5.74      -88.92    212.96 o 
  11  11  21     1781.43     1970.72    368.85 o 
  12  11  21       45.30       85.19    240.51 o 
  13  11  21      835.22      758.37    312.53 o 
  14  11  21      695.17      645.68    359.07 o 
   0  12  21      662.77     1194.68    461.98 o 
   1  12  21      321.08      477.24    283.02 o 
   2  12  21       72.67      236.11    241.45 o 
   3  12  21     3903.09     3627.05    470.42 o 
   4  12  21      387.51      199.16    224.73 o 
   5  12  21     2961.77     2419.38    412.30 o 
   6  12  21      208.33       70.13    212.50 o 
   7  12  21     1166.91     1641.52    368.80 o 
   8  12  21      150.56      -93.73    243.99 o 
   9  12  21     1231.39      897.48    342.08 o 
  10  12  21       77.99      274.60    252.77 o 
  11  12  21      176.24       84.79    249.07 o 
  12  12  21      261.00      376.57    278.31 o 
  13  12  21     1460.67     1407.13    367.16 o 
   1  13  21      650.08      602.97    301.32 o 
   2  13  21      153.98      452.80    281.57 o 
   3  13  21     2199.64     2205.98    410.57 o 
   4  13  21      840.70      963.49    384.85 o 
   5  13  21      584.88      620.62    298.31 o 
   6  13  21      903.46     1401.74    362.40 o 
   7  13  21     2236.06     2047.40    411.97 o 
   8  13  21     2120.41     2107.46    422.83 o 
   9  13  21     2093.03     2164.41    427.32 o 
  10  13  21     1047.68     1171.82    382.15 o 
  11  13  21       17.25      223.02    349.83 o 
  12  13  21      770.80      853.20    338.68 o 
   0  14  21     2095.37     2388.11    755.04 o 
   1  14  21     1920.89     1494.67    381.10 o 
   2  14  21       70.27      265.33    287.41 o 
   3  14  21     1651.84     1323.11    432.85 o 
   4  14  21      744.49      519.36    374.25 o 
   5  14  21      668.76      489.70    355.09 o 
   6  14  21      125.94       20.05    254.12 o 
   7  14  21      348.36      404.51    300.77 o 
   8  14  21      307.85      583.26    330.05 o 
   9  14  21        8.48      171.41    336.67 o 
  10  14  21      392.67      417.41    325.47 o 
  11  14  21      148.70      118.20    316.43 o 
   1  15  21      276.82      152.80    291.30 o 
   2  15  21        0.29       63.24    272.77 o 
   3  15  21      345.71      290.85    357.37 o 
   4  15  21      121.15       63.78    348.86 o 
   5  15  21       24.30       66.95    426.70 o 
   6  15  21       50.65      174.48    437.76 o 
   7  15  21     2362.07     1927.73    496.02 o 
   8  15  21      742.46      632.51    331.82 o 
   9  15  21      739.31     1151.09    397.24 o 
  10  15  21      108.43      287.48    439.80 o 
   0  16  21        0.60      -29.32    390.26 o 
   1  16  21       82.61      291.30    320.94 o 
   2  16  21      968.15      480.01    394.33 o 
   3  16  21      177.12      379.41    466.80 o 
   4  16  21       75.52      210.10    476.81 o 
   5  16  21      180.00      100.58    440.89 o 
   6  16  21        1.96     -116.09    430.76 o 
   7  16  21        9.53     -150.53    336.18 o 
   8  16  21      135.07     -132.26    384.70 o 
   1  17  21       61.48      236.94    326.62 o 
   2  17  21     1693.63     1722.98    515.13 o 
   3  17  21      425.88       41.00    385.18 o 
   4  17  21     1047.20      614.68    523.35 o 
   5  17  21        3.63      330.01    495.86 o 
   0  18  21     3307.54     3879.70    847.22 o 
   1  18  21     1107.91      982.19    492.10 o 
   2  18  21     1693.31     1300.46    616.17 o 
   3  18  21     2381.92     2330.18   1000.73 o 
   0   0  22     2765.29     3216.37    494.19 o 
   1   0  22     2438.39     2143.46    296.51 o 
   2   0  22     2750.55     2615.47    380.62 o 
   3   0  22     8142.04     7999.18    566.65 o 
   4   0  22     3071.75     2953.31    412.96 o 
   5   0  22    55783.13    56043.80   1372.84 o 
   6   0  22      593.59      551.60    257.55 o 
   7   0  22    19489.48    18904.74    702.79 o 
   8   0  22     1879.45     1716.85    296.14 o 
   9   0  22     4759.81     5419.21    483.47 o 
  10   0  22       66.28       30.37    211.97 o 
  11   0  22     1131.42     1175.14    346.14 o 
  12   0  22     2677.88     3208.81    503.01 o 
  13   0  22     1513.92     1404.73    496.93 o 
  14   0  22        3.78     -103.39    322.91 o 
  15   0  22     3355.54     3497.38    710.78 o 
  16   0  22     2385.37     2968.27    709.47 o 
  17   0  22    14376.08    15280.05   1270.66 o 
   1   1  22    73430.91    73561.87    964.23 o 
   2   1  22    10447.84    10411.44    387.40 o 
   3   1  22    12774.54    12360.89    467.62 o 
   4   1  22        2.57       30.44    133.37 o 
   5   1  22     3087.84     2981.87    296.33 o 
   6   1  22     6289.29     6180.54    411.73 o 
   7   1  22      401.35      373.01    140.56 o 
   8   1  22      307.01      383.03    144.17 o 
   9   1  22    12028.18    12221.70    430.93 o 
  10   1  22      944.21     1232.30    218.38 o 
  11   1  22    20744.17    21272.55    682.57 o 
  12   1  22      447.18      427.19    229.95 o 
  13   1  22    16013.02    15976.24    804.03 o 
  14   1  22     2350.00     2101.83    418.64 o 
  15   1  22      105.69      -91.82    249.52 o 
  16   1  22      220.75      136.70    295.32 o 
  17   1  22      499.74      379.29    326.77 o 
   0   2  22     8006.96     8033.05    471.84 o 
   1   2  22      402.61      469.01    143.07 o 
   2   2  22      448.90      436.72    143.71 o 
   3   2  22     2177.12     2081.21    254.94 o 
   4   2  22     8550.35     9179.14    419.96 o 
   5   2  22    34252.14    33825.33    765.37 o 
   6   2  22     1552.97     1266.03    223.78 o 
   7   2  22    15636.41    16401.59    470.60 o 
   8   2  22    10095.01    10362.38    403.01 o 
   9   2  22       17.99      -70.46    126.82 o 
  10   2  22        2.28      -16.30    140.19 o 
  11   2  22     2057.02     1833.25    282.21 o 
  12   2  22     9617.59     9907.81    604.58 o 
  13   2  22     1723.29     1439.14    314.62 o 
  14   2  22        9.17      135.45    247.71 o 
  15   2  22      944.30     1124.64    356.35 o 
  16   2  22     2102.67     2082.89    449.92 o 
  17   2  22     4626.92     5452.31    655.68 o 
   1   3  22    11409.51    11040.10    400.07 o 
   2   3  22     5204.22     5555.11    331.95 o 
   3   3  22        0.35       -1.33    112.15 o 
   4   3  22     1470.11     1458.75    227.45 o 
   5   3  22     1387.63     1274.46    223.07 o 
   6   3  22     8490.74     8165.43    432.45 o 
   7   3  22        8.80      -19.21    125.58 o 
   8   3  22       65.78       73.60    122.96 o 
   9   3  22      708.01      776.75    193.66 o 
  10   3  22     4133.21     4216.56    347.21 o 
  11   3  22    10726.25    10592.40    532.08 o 
  12   3  22       18.11      108.84    196.40 o 
  13   3  22     3956.78     4328.09    463.90 o 
  14   3  22      860.14      888.69    331.53 o 
  15   3  22     2119.10     1902.35    410.91 o 
  16   3  22        5.48       73.69    279.40 o 
  17   3  22     1414.83     1151.17    385.56 o 
   0   4  22    12047.51    12647.99    648.73 o 
   1   4  22       65.15       36.77    128.29 o 
   2   4  22      602.37      669.04    160.20 o 
   3   4  22      468.63      385.09    165.82 o 
   4   4  22     5906.35     5436.77    387.83 o 
   5   4  22     1603.22     1588.74    240.86 o 
   6   4  22     1984.09     1970.95    265.23 o 
   7   4  22     5713.57     5177.33    352.18 o 
   8   4  22     5822.12     5894.07    356.31 o 
   9   4  22     3685.45     4081.21    339.10 o 
  10   4  22       95.28      304.27    171.02 o 
  11   4  22     6053.01     6354.03    474.44 o 
  12   4  22     8154.87     8478.08    603.90 o 
  13   4  22        0.67       66.60    211.42 o 
  14   4  22       25.41      113.20    264.22 o 
  15   4  22       12.11     -144.10    234.82 o 
  16   4  22     2743.26     2543.47    476.18 o 
  17   4  22     1226.47      967.14    432.63 o 
   1   5  22       15.07       32.35    128.89 o 
   2   5  22      743.43      784.10    208.83 o 
   3   5  22     4755.72     4651.50    398.51 o 
   4   5  22     3233.50     3178.29    312.02 o 
   5   5  22     4309.11     4962.18    376.26 o 
   6   5  22     5879.21     5875.35    415.25 o 
   7   5  22       92.80      154.10    143.66 o 
   8   5  22      309.88      297.40    157.00 o 
   9   5  22      594.12      556.22    183.70 o 
  10   5  22     3367.74     3471.05    354.46 o 
  11   5  22        4.51      -50.30    162.54 o 
  12   5  22       13.08       42.72    188.74 o 
  13   5  22       30.77       42.48    205.42 o 
  14   5  22      394.20      353.77    256.85 o 
  15   5  22     3763.45     4835.83    598.16 o 
  16   5  22      143.27     -177.06    268.66 o 
  17   5  22     3505.48     3214.18    624.41 o 
   0   6  22    17972.97    19489.99    808.03 o 
   1   6  22      604.94      790.14    214.09 o 
   2   6  22     3337.85     3251.85    344.55 o 
   3   6  22       35.25       13.29    157.97 o 
   4   6  22     8665.25     8066.04    486.87 o 
   5   6  22       45.97      165.86    157.02 o 
   6   6  22      117.56       76.60    156.39 o 
   7   6  22        5.68        6.51    140.13 o 
   8   6  22     3460.62     2984.47    299.18 o 
   9   6  22     2538.58     2843.62    300.38 o 
  10   6  22        5.26      -24.73    170.89 o 
  11   6  22     4308.68     4314.78    411.60 o 
  12   6  22     5283.21     5306.57    459.46 o 
  13   6  22       83.80     -200.63    200.63 o 
  14   6  22      327.71      397.78    269.25 o 
  15   6  22      271.05       81.52    285.02 o 
  16   6  22     3546.18     3291.45    539.06 o 
   1   7  22        4.06      -69.58    150.70 o 
   2   7  22      542.63      411.81    189.29 o 
   3   7  22     1170.45      996.96    237.18 o 
   4   7  22      220.77      261.24    185.98 o 
   5   7  22     3993.28     3576.10    371.75 o 
   6   7  22     2719.55     3232.59    360.79 o 
   7   7  22      107.03       52.64    159.24 o 
   8   7  22      908.04      924.01    208.55 o 
   9   7  22     1335.24     1244.61    234.13 o 
  10   7  22      983.86      861.74    242.26 o 
  11   7  22       94.27       10.10    189.04 o 
  12   7  22      331.58      380.69    223.09 o 
  13   7  22      158.74      191.56    237.56 o 
  14   7  22     1076.53     1173.96    327.94 o 
  15   7  22     2342.83     2226.55    412.37 o 
  16   7  22       30.74      -55.19    332.12 o 
   0   8  22     1246.86     1392.28    437.06 o 
   1   8  22     3248.62     3304.36    354.61 o 
   2   8  22       26.94      -49.31    165.29 o 
   3   8  22      297.37      264.10    191.50 o 
   4   8  22     3124.47     2924.47    347.25 o 
   5   8  22     4123.17     4543.24    419.15 o 
   6   8  22     1160.80     1024.43    251.39 o 
   7   8  22     2514.98     2524.34    343.51 o 
   8   8  22     2321.78     2538.95    319.25 o 
   9   8  22      150.82       16.56    174.74 o 
  10   8  22      201.94      212.15    200.01 o 
  11   8  22      110.87       89.32    201.66 o 
  12   8  22      902.70     1208.88    284.28 o 
  13   8  22       37.73     -117.48    208.37 o 
  14   8  22      286.36      412.32    273.92 o 
  15   8  22       48.36       36.68    265.44 o 
  16   8  22     1148.54     1418.08    871.72 o 
   1   9  22     1576.16     1486.72    326.50 o 
   2   9  22      443.19      487.41    215.17 o 
   3   9  22      207.44      274.93    198.07 o 
   4   9  22      406.73      168.57    195.33 o 
   5   9  22        8.89       47.57    174.48 o 
   6   9  22      295.59      106.29    227.69 o 
   7   9  22       26.93       27.16    182.63 o 
   8   9  22     1071.69      984.27    249.76 o 
   9   9  22       40.37       49.21    203.82 o 
  10   9  22     3652.01     3490.60    428.01 o 
  11   9  22     4669.11     4185.04    470.18 o 
  12   9  22      463.77      258.87    234.27 o 
  13   9  22     2217.53     2017.70    351.67 o 
  14   9  22     1864.86     2265.53    416.15 o 
  15   9  22       54.99       70.33    307.96 o 
   0  10  22     5961.18     5378.80    744.93 o 
   1  10  22       65.45       17.06    213.81 o 
   2  10  22      369.81      551.13    307.38 o 
   3  10  22      114.44      235.49    207.73 o 
   4  10  22     5026.44     4971.65    450.83 o 
   5  10  22     6872.96     7173.69    533.97 o 
   6  10  22        1.43      -52.46    218.28 o 
   7  10  22    13109.19    12689.96    625.46 o 
   8  10  22     3606.36     3660.08    425.90 o 
   9  10  22       21.54       19.91    213.97 o 
  10  10  22      192.98       88.83    224.33 o 
  11  10  22      335.22      282.65    252.30 o 
  12  10  22      252.89      204.35    255.09 o 
  13  10  22      541.62      549.80    296.21 o 
  14  10  22       76.05      -19.76    271.80 o 
   1  11  22     5260.55     5276.04    541.46 o 
   2  11  22     1236.84     1236.88    320.61 o 
   3  11  22       41.78       62.84    235.75 o 
   4  11  22       93.74       23.89    202.19 o 
   5  11  22      743.24      653.26    285.31 o 
   6  11  22      400.38      345.10    267.75 o 
   7  11  22       51.57       15.05    259.01 o 
   8  11  22     1873.82     1816.45    388.07 o 
   9  11  22      140.90      284.19    240.92 o 
  10  11  22     2411.47     2669.99    403.81 o 
  11  11  22     5774.47     6548.11    594.46 o 
  12  11  22      237.72      119.38    252.67 o 
  13  11  22     2596.97     2349.90    424.95 o 
  14  11  22     1000.90     1014.12    582.92 o 
   0  12  22     5521.35     5808.81    813.93 o 
   1  12  22     1689.88     1439.19    358.35 o 
   2  12  22      349.21      335.57    270.15 o 
   3  12  22        1.14      -15.28    235.57 o 
   4  12  22     2332.11     2668.75    504.66 o 
   5  12  22      477.84      404.52    295.20 o 
   6  12  22      166.58      266.41    269.15 o 
   7  12  22     1454.76     1610.37    446.82 o 
   8  12  22     2656.98     2599.70    451.73 o 
   9  12  22      158.82       42.20    275.16 o 
  10  12  22       53.63       13.96    276.23 o 
  11  12  22       28.90      -56.04    235.88 o 
  12  12  22      834.87      963.88    326.16 o 
  13  12  22      895.97      579.45    404.75 o 
   1  13  22      253.53       74.45    257.72 o 
   2  13  22     1866.95     2312.55    421.22 o 
   3  13  22     1156.13     1206.46    353.46 o 
   4  13  22      244.52      229.66    335.50 o 
   5  13  22      183.68       -2.22    310.43 o 
   6  13  22     3024.03     2868.13    532.69 o 
   7  13  22      879.88      800.16    386.18 o 
   8  13  22      153.35      -11.01    264.07 o 
   9  13  22     1078.48     1070.15    370.86 o 
  10  13  22     1648.14     1471.69    399.85 o 
  11  13  22      335.76      219.79    305.27 o 
  12  13  22       51.02      -34.75    350.99 o 
   0  14  22     5279.80     5861.67    869.80 o 
   1  14  22     2683.91     2425.28    448.89 o 
   2  14  22      983.22     1203.84    368.84 o 
   3  14  22     3100.44     3157.41    585.76 o 
   4  14  22     1205.58     1099.34    431.44 o 
   5  14  22     2023.52     1856.75    480.32 o 
   6  14  22       29.74      123.58    418.81 o 
   7  14  22      934.60      806.57    404.89 o 
   8  14  22     1226.77      812.79    406.59 o 
   9  14  22      648.03      752.81    355.57 o 
  10  14  22       41.03      134.25    351.43 o 
  11  14  22       28.19      173.84    423.18 o 
   1  15  22     2759.00     2369.22    456.49 o 
   2  15  22     1342.46     1451.81    395.91 o 
   3  15  22     3623.68     3940.37    648.99 o 
   4  15  22      386.89      544.33    386.71 o 
   5  15  22      899.73      936.61    549.73 o 
   6  15  22     2748.64     2928.39    730.25 o 
   7  15  22     2035.57     1466.66    595.36 o 
   8  15  22        0.15      -90.64    385.61 o 
   9  15  22     5561.22     4463.92    821.38 o 
   0  16  22     4791.82     4609.45    838.87 o 
   1  16  22     1031.74      604.37    363.09 o 
   2  16  22       87.00        4.82    370.88 o 
   3  16  22     9815.95    10827.26   1217.20 o 
   4  16  22     3876.47     3924.49    656.34 o 
   5  16  22     5100.72     4777.05   1267.75 o 
   6  16  22      321.25      474.59    498.57 o 
   1  17  22     8015.73     8187.77    771.76 o 
   2  17  22       26.90       23.63    390.20 o 
   3  17  22     5115.72     4828.36    730.64 o 
   4  17  22       18.95      247.94    707.92 o 
   0  18  22      168.27       35.90    648.46 o 
   1   1  23       41.80      418.68    139.93 o 
   2   1  23       48.08      129.78    124.51 o 
   3   1  23      499.03      511.96    172.16 o 
   4   1  23       73.92       81.06    142.97 o 
   5   1  23      584.77      463.62    176.48 o 
   6   1  23     1361.69     1424.66    235.63 o 
   7   1  23      345.61      251.35    169.81 o 
   8   1  23     1681.11     1363.75    246.39 o 
   9   1  23       74.29      -62.31    127.36 o 
  10   1  23      537.89      414.09    171.96 o 
  11   1  23      241.29      182.72    181.39 o 
  12   1  23       41.66       41.50    195.70 o 
  13   1  23      180.45      188.50    243.69 o 
  14   1  23      144.06       55.06    257.16 o 
  15   1  23      611.36      651.65    316.43 o 
  16   1  23       54.73       82.40    282.37 o 
  17   1  23        3.03     -150.34    274.24 o 
   0   2  23     9072.35     8399.96    558.69 o 
   1   2  23      227.18      176.83    132.46 o 
   2   2  23     5848.06     5632.87    347.08 o 
   3   2  23     1548.97     1652.48    239.29 o 
   4   2  23     1548.71     1452.45    231.47 o 
   5   2  23     1533.71     1346.05    234.33 o 
   6   2  23     3538.82     3019.83    314.43 o 
   7   2  23       12.61       50.13    149.53 o 
   8   2  23        9.54       30.11    157.30 o 
   9   2  23      210.12      236.20    160.30 o 
  10   2  23      567.08      707.11    193.26 o 
  11   2  23      299.15      391.68    194.91 o 
  12   2  23     1330.09     1351.29    298.75 o 
  13   2  23      109.59      163.33    218.12 o 
  14   2  23     1585.94     1598.40    440.67 o 
  15   2  23       13.92      -49.59    255.73 o 
  16   2  23      448.12      694.51    335.18 o 
  17   2  23     1085.86     1070.31    448.78 o 
   1   3  23      183.49      178.26    142.93 o 
   2   3  23      179.41      145.41    128.66 o 
   3   3  23     6921.93     6938.17    472.39 o 
   4   3  23      540.86      547.14    179.01 o 
   5   3  23        2.90       38.11    146.26 o 
   6   3  23      620.94      470.18    180.44 o 
   7   3  23      425.66      553.64    189.85 o 
   8   3  23      466.96      734.72    209.71 o 
   9   3  23        6.72      -10.69    138.66 o 
  10   3  23     1544.33     1562.19    246.93 o 
  11   3  23      124.38      131.96    177.92 o 
  12   3  23       55.59      -34.07    199.70 o 
  13   3  23      199.58      521.80    245.43 o 
  14   3  23       85.42        9.90    255.19 o 
  15   3  23      300.02      200.92    281.24 o 
  16   3  23       29.56      287.75    311.73 o 
  17   3  23      375.33      509.78    397.59 o 
   0   4  23     2186.32     2128.08    361.07 o 
   1   4  23     1020.74     1035.56    203.33 o 
   2   4  23     1409.28     1293.00    245.12 o 
   3   4  23      189.69      214.05    151.31 o 
   4   4  23     1934.51     1821.16    254.62 o 
   5   4  23      723.04      498.40    184.36 o 
   6   4  23     1897.69     1925.58    267.13 o 
   7   4  23      764.85      724.20    204.47 o 
   8   4  23       96.23       25.62    179.42 o 
   9   4  23       60.98      -69.95    150.20 o 
  10   4  23      883.74      926.73    218.17 o 
  11   4  23      598.02      831.33    231.50 o 
  12   4  23     2121.56     2258.54    363.46 o 
  13   4  23      201.29       60.32    211.60 o 
  14   4  23      864.26      849.50    324.33 o 
  15   4  23       85.22      202.34    290.95 o 
  16   4  23      554.68      560.16    350.72 o 
  17   4  23        7.17     -301.79    546.36 o 
   1   5  23     2426.81     2775.72    282.48 o 
   2   5  23     1429.45     1538.38    262.70 o 
   3   5  23       43.96       17.67    159.31 o 
   4   5  23     3823.98     3393.84    324.92 o 
   5   5  23      534.40      570.39    188.61 o 
   6   5  23      508.15      470.73    185.83 o 
   7   5  23       20.85       72.96    164.47 o 
   8   5  23      236.52      303.12    205.84 o 
   9   5  23     1052.50     1259.52    252.59 o 
  10   5  23       61.18      -20.79    166.64 o 
  11   5  23     3051.30     2585.53    337.41 o 
  12   5  23      453.71      546.94    234.68 o 
  13   5  23      130.38      145.78    228.67 o 
  14   5  23     1522.04     1504.96    346.26 o 
  15   5  23        2.65      -34.48    274.13 o 
  16   5  23        1.26       86.42    308.03 o 
   0   6  23     4436.76     4458.68    499.17 o 
   1   6  23      289.13      285.77    185.54 o 
   2   6  23     3149.59     3194.88    352.37 o 
   3   6  23     6603.19     6254.79    469.14 o 
   4   6  23     3960.70     3957.45    393.09 o 
   5   6  23     6357.35     6129.90    432.32 o 
   6   6  23      492.33      255.62    181.04 o 
   7   6  23     3457.14     3639.56    394.99 o 
   8   6  23      291.30      404.02    215.98 o 
   9   6  23     2351.56     2402.50    315.45 o 
  10   6  23      925.54      929.42    243.69 o 
  11   6  23       77.72       52.72    184.20 o 
  12   6  23       46.22      165.71    202.92 o 
  13   6  23     1845.67     1937.34    365.89 o 
  14   6  23      107.01      391.89    264.46 o 
  15   6  23      833.18      999.74    375.58 o 
  16   6  23      183.09      134.60    362.24 o 
   1   7  23    10369.81    10125.42    520.18 o 
   2   7  23     2084.67     2229.95    309.96 o 
   3   7  23     2281.79     2249.26    317.23 o 
   4   7  23     5293.18     5823.19    463.92 o 
   5   7  23      568.78      579.34    214.11 o 
   6   7  23     4872.53     4664.20    429.19 o 
   7   7  23     1041.84     1234.30    276.94 o 
   8   7  23      936.11     1039.24    274.44 o 
   9   7  23     5992.36     5975.70    464.70 o 
  10   7  23      197.14      227.47    202.89 o 
  11   7  23     7453.54     7608.25    540.12 o 
  12   7  23      110.31       99.96    209.40 o 
  13   7  23     2808.18     2809.42    424.07 o 
  14   7  23     3900.30     3873.69    485.54 o 
  15   7  23       33.87       16.19    259.73 o 
  16   7  23     2082.49     2286.72    680.41 o 
   0   8  23    15973.26    15474.40   1022.83 o 
   1   8  23     6982.46     7100.74    585.64 o 
   2   8  23    14518.38    14625.18    611.89 o 
   3   8  23     6906.58     6552.47    492.76 o 
   4   8  23     1154.14     1038.42    255.62 o 
   5   8  23     5583.18     4926.50    446.62 o 
   6   8  23      569.06      558.25    258.58 o 
   7   8  23    11852.59    11793.95    677.07 o 
   8   8  23     6152.44     6753.81    607.57 o 
   9   8  23     7463.06     6501.21    539.61 o 
  10   8  23     5228.15     5668.54    470.24 o 
  11   8  23       28.25       13.75    189.01 o 
  12   8  23     2641.05     3082.62    390.23 o 
  13   8  23     1325.34     1402.59    316.49 o 
  14   8  23     2532.40     2215.81    406.49 o 
  15   8  23     3372.83     3586.32    556.68 o 
   1   9  23     9720.80     9689.10    657.73 o 
   2   9  23     4577.49     4848.12    504.58 o 
   3   9  23     2630.45     2146.78    321.61 o 
   4   9  23    10120.68    10382.50    562.43 o 
   5   9  23      596.96      676.81    241.66 o 
   6   9  23     4514.44     5009.62    531.28 o 
   7   9  23     3983.22     4222.51    498.58 o 
   8   9  23     2634.90     3228.11    459.59 o 
   9   9  23     4315.63     4457.46    619.96 o 
  10   9  23      335.60      562.00    260.14 o 
  11   9  23     5869.47     6054.91    555.43 o 
  12   9  23       60.90       32.29    202.36 o 
  13   9  23     1828.21     1484.11    331.02 o 
  14   9  23     3687.70     3905.77    499.24 o 
  15   9  23       73.15      -56.09    602.46 o 
   0  10  23     1787.35     1689.37    491.98 o 
   1  10  23       38.65        9.28    221.42 o 
   2  10  23     4318.80     4514.81    502.00 o 
   3  10  23     5109.25     5109.19    461.86 o 
   4  10  23     3313.51     2785.56    370.64 o 
   5  10  23     6667.53     6668.08    601.02 o 
   6  10  23      755.46      825.37    301.18 o 
   7  10  23     4595.18     4693.26    525.11 o 
   8  10  23     8494.75     7368.50    753.23 o 
   9  10  23      999.52     1185.37    421.73 o 
  10  10  23     4576.09     4585.60    553.88 o 
  11  10  23      846.70      641.75    280.94 o 
  12  10  23     1341.93     1193.96    335.43 o 
  13  10  23     1097.33     1334.97    361.27 o 
  14  10  23      311.84      464.06    395.63 o 
   1  11  23     1883.42     1531.01    352.59 o 
   2  11  23     1457.73     1662.53    368.07 o 
   3  11  23      733.63      614.32    294.54 o 
   4  11  23     4139.99     3658.20    420.75 o 
   5  11  23       31.20       16.64    240.69 o 
   6  11  23      348.77      226.08    265.39 o 
   7  11  23      586.49      553.18    348.24 o 
   8  11  23      200.31      349.56    331.14 o 
   9  11  23      968.24      885.86    401.75 o 
  10  11  23      581.52      421.32    305.63 o 
  11  11  23     1333.95      901.00    315.59 o 
  12  11  23      105.23      -73.63    254.17 o 
  13  11  23       32.57       96.06    267.86 o 
   0  12  23       96.20      -98.81    345.61 o 
   1  12  23        8.51      -13.48    238.42 o 
   2  12  23        9.46       66.82    252.10 o 
   3  12  23     1092.40     1140.55    346.89 o 
   4  12  23      845.70      567.93    353.81 o 
   5  12  23      240.76      368.03    281.56 o 
   6  12  23       53.46      125.27    261.43 o 
   7  12  23        3.35      -42.40    295.82 o 
   8  12  23     2562.78     2226.72    505.99 o 
   9  12  23      153.61       89.53    314.58 o 
  10  12  23      106.49      391.85    307.90 o 
  11  12  23      310.12      200.70    308.67 o 
  12  12  23      606.56      468.00    306.46 o 
   1  13  23      121.50      158.96    276.55 o 
   2  13  23      685.54      595.63    317.45 o 
   3  13  23      132.24      106.72    278.41 o 
   4  13  23       77.27      -45.06    319.86 o 
   5  13  23       73.30      -32.75    308.67 o 
   6  13  23      396.97      340.46    343.44 o 
   7  13  23       94.28      226.46    332.16 o 
   8  13  23      568.16      658.98    387.29 o 
   9  13  23      316.76      801.51    400.63 o 
  10  13  23       13.69     -250.76    311.90 o 
  11  13  23        4.58      -66.23    343.62 o 
   0  14  23     2352.91     2251.01    623.17 o 
   1  14  23      342.96      405.07    315.05 o 
   2  14  23       86.41       65.90    286.97 o 
   3  14  23        2.24       38.34    331.28 o 
   4  14  23      126.40      -60.51    322.65 o 
   5  14  23      158.69      330.34    366.80 o 
   6  14  23      205.89      177.57    437.46 o 
   7  14  23      139.46       73.95    338.46 o 
   8  14  23      110.16      125.30    342.09 o 
   9  14  23      505.18      509.59    395.71 o 
  10  14  23       33.55      449.88    633.87 o 
   1  15  23      108.85      200.42    308.21 o 
   2  15  23      496.99      616.66    344.38 o 
   3  15  23     1105.33      972.13    437.14 o 
   4  15  23     1625.20     1417.04    473.43 o 
   5  15  23       71.68        0.45    459.71 o 
   6  15  23      366.67      497.11    514.49 o 
   7  15  23       80.50      351.87    481.20 o 
   8  15  23       31.34     -108.82    526.17 o 
   9  15  23      919.29     1062.44    775.23 o 
   0  16  23      201.15      218.50    480.45 o 
   1  16  23       63.13     -137.55    306.06 o 
   2  16  23      247.02       21.02    370.29 o 
   3  16  23      525.96      694.78    437.33 o 
   4  16  23       19.38      -63.27    381.31 o 
   5  16  23      300.14      405.90    527.69 o 
   1  17  23     1613.04     1557.11    653.86 o 
   2  17  23      258.35      164.84    486.63 o 
   3  17  23      391.87      237.35    495.00 o 
   0   0  24    53458.45    52840.95   1654.24 o 
   1   0  24     3210.80     3822.40    391.74 o 
   2   0  24    13800.50    13741.40    726.20 o 
   3   0  24     1572.21     1277.45    322.63 o 
   4   0  24      105.95      -75.17    200.86 o 
   5   0  24     4018.30     4678.46    529.27 o 
   6   0  24     1086.70      918.18    302.38 o 
   7   0  24      521.83      498.85    269.93 o 
   8   0  24     6400.75     6136.89    626.47 o 
   9   0  24      825.27      394.69    280.37 o 
  10   0  24    16615.88    17243.36   1110.55 o 
  11   0  24       67.11      104.59    320.42 o 
  12   0  24    15236.74    15090.99   1171.37 o 
  13   0  24     2881.72     2748.46    625.25 o 
  14   0  24     2853.48     3887.80    744.35 o 
  15   0  24     2051.91     2467.64    660.46 o 
  16   0  24     1253.09     1222.53    559.66 o 
  17   0  24       64.69      136.87    608.07 o 
   1   1  24      437.24      619.23    161.99 o 
   2   1  24     2880.51     2725.18    288.91 o 
   3   1  24     1958.70     1853.50    255.72 o 
   4   1  24    11398.23    11182.83    479.44 o 
   5   1  24     1426.98     1154.14    228.63 o 
   6   1  24    37967.94    39212.40    868.75 o 
   7   1  24      594.75      480.14    192.89 o 
   8   1  24    15641.52    15329.68    577.91 o 
   9   1  24     4470.23     4974.24    408.93 o 
  10   1  24      130.63      198.19    208.36 o 
  11   1  24     3773.39     3793.03    472.84 o 
  12   1  24      409.08      369.18    226.03 o 
  13   1  24     2266.43     2473.50    429.02 o 
  14   1  24      354.72      214.28    277.84 o 
  15   1  24      977.51     1198.77    373.54 o 
  16   1  24     5272.25     6630.25    706.92 o 
   0   2  24    14744.17    15197.28    738.93 o 
   1   2  24     5367.64     5031.50    339.91 o 
   2   2  24    11068.47    10772.74    417.24 o 
   3   2  24    12996.57    13282.82    512.82 o 
   4   2  24        0.23        1.53    142.96 o 
   5   2  24       86.34       26.96    149.42 o 
   6   2  24      932.82      886.94    214.89 o 
   7   2  24      933.40      990.18    224.53 o 
   8   2  24      249.89      384.24    187.34 o 
   9   2  24      220.84      279.91    205.61 o 
  10   2  24     6480.81     7408.09    548.81 o 
  11   2  24      173.24      192.52    237.35 o 
  12   2  24    10432.24    10861.97    634.99 o 
  13   2  24     3245.42     3655.01    443.11 o 
  14   2  24      688.39      720.30    318.06 o 
  15   2  24     1235.88     1256.87    380.03 o 
  16   2  24      192.43      134.58    291.20 o 
   1   3  24        2.25       24.50    136.25 o 
   2   3  24       14.90      -57.10    116.42 o 
   3   3  24    11346.78    11178.52    479.91 o 
   4   3  24     9247.58     9006.02    451.02 o 
   5   3  24     3672.92     4192.63    365.90 o 
   6   3  24     6479.07     6668.93    451.32 o 
   7   3  24    11125.85    11393.90    506.61 o 
   8   3  24      126.98      236.98    176.16 o 
   9   3  24     6185.17     6184.28    500.58 o 
  10   3  24     3037.69     3300.08    395.90 o 
  11   3  24      407.58      223.29    258.52 o 
  12   3  24     1059.71      916.96    285.73 o 
  13   3  24     2201.76     2074.41    366.11 o 
  14   3  24       89.82       51.45    259.01 o 
  15   3  24     1661.39     1733.53    421.24 o 
  16   3  24     1790.36     1893.83    446.79 o 
   0   4  24     2076.00     2252.85    380.54 o 
   1   4  24     7270.70     7313.55    413.28 o 
   2   4  24      637.13      696.25    213.74 o 
   3   4  24    13042.93    13220.85    521.69 o 
   4   4  24      456.96      474.65    179.34 o 
   5   4  24       85.99       12.49    154.41 o 
   6   4  24      766.02      846.07    217.54 o 
   7   4  24      129.92        4.88    163.35 o 
   8   4  24      102.68      127.72    181.84 o 
   9   4  24     3913.65     4498.38    442.47 o 
  10   4  24      938.97      747.64    253.67 o 
  11   4  24     1787.77     2023.40    391.26 o 
  12   4  24     1246.84     1121.68    303.89 o 
  13   4  24     3389.85     3473.36    441.70 o 
  14   4  24      908.94      875.65    331.40 o 
  15   4  24     2372.44     2301.99    459.55 o 
  16   4  24     1493.92     1425.47    411.28 o 
   1   5  24     1456.07     1528.98    267.35 o 
   2   5  24     3098.06     3100.51    350.43 o 
   3   5  24     3922.18     3610.53    375.37 o 
   4   5  24        7.39       42.15    146.46 o 
   5   5  24     3802.19     3849.06    355.14 o 
   6   5  24     2323.47     1818.32    275.62 o 
   7   5  24     4230.21     4122.10    381.86 o 
   8   5  24     1987.70     2477.88    351.74 o 
   9   5  24     9872.01     9794.74    598.88 o 
  10   5  24     8300.48     8048.94    668.52 o 
  11   5  24       17.60      -75.28    220.52 o 
  12   5  24      850.41      904.12    288.19 o 
  13   5  24      168.94      166.01    238.79 o 
  14   5  24       52.07      109.44    247.01 o 
  15   5  24     5685.44     6311.97    675.95 o 
  16   5  24      113.22      315.35    372.60 o 
   0   6  24     4602.18     5029.92    706.95 o 
   1   6  24     4286.12     4432.34    406.81 o 
   2   6  24      696.62      663.84    222.51 o 
   3   6  24     7494.95     7685.92    509.92 o 
   4   6  24     2437.67     2348.58    323.27 o 
   5   6  24     2584.96     2458.65    304.81 o 
   6   6  24       95.85       70.89    168.90 o 
   7   6  24     1361.17     1085.83    271.89 o 
   8   6  24      554.68      624.40    243.29 o 
   9   6  24     2026.77     2023.04    341.45 o 
  10   6  24       11.05      221.91    253.87 o 
  11   6  24     1186.59     1160.65    348.93 o 
  12   6  24        0.79      -59.77    189.73 o 
  13   6  24     1953.23     2200.02    383.97 o 
  14   6  24     1107.68     1095.16    335.02 o 
  15   6  24     3218.98     3761.65    565.49 o 
   1   7  24       32.63      -49.85    166.54 o 
   2   7  24    10938.13    10171.87    528.43 o 
   3   7  24     9037.65     9926.61    549.86 o 
   4   7  24      296.06      301.82    205.59 o 
   5   7  24      728.76      826.82    248.04 o 
   6   7  24     3816.54     3777.10    402.19 o 
   7   7  24     5753.14     6623.13    528.33 o 
   8   7  24       55.49      179.89    213.17 o 
   9   7  24     6703.45     6629.83    546.34 o 
  10   7  24     2522.74     2544.21    434.28 o 
  11   7  24       88.78       30.45    259.35 o 
  12   7  24      177.99      158.01    245.20 o 
  13   7  24       80.22      -42.27    225.25 o 
  14   7  24      645.80      860.43    316.60 o 
  15   7  24     1376.51     1314.78    389.00 o 
   0   8  24     1003.47     1054.84    427.59 o 
   1   8  24     2334.83     2318.37    380.56 o 
   2   8  24      412.86      268.44    207.69 o 
   3   8  24      504.27      522.87    225.36 o 
   4   8  24     1135.19      885.53    249.46 o 
   5   8  24       15.16      117.00    191.63 o 
   6   8  24      141.05       79.25    222.41 o 
   7   8  24        7.00       73.23    239.37 o 
   8   8  24       94.35      127.21    236.88 o 
   9   8  24     1524.66     1325.30    351.51 o 
  10   8  24      316.97      387.84    284.28 o 
  11   8  24      247.58       59.26    277.48 o 
  12   8  24      557.23      422.87    281.19 o 
  13   8  24      594.62      654.32    271.74 o 
  14   8  24       16.25      -46.33    244.48 o 
  15   8  24      845.11      748.59    523.94 o 
   1   9  24     2893.77     2954.08    420.73 o 
   2   9  24        6.16       19.03    218.85 o 
   3   9  24      526.14      616.56    246.57 o 
   4   9  24      948.43      708.48    257.09 o 
   5   9  24     1837.86     1829.06    318.86 o 
   6   9  24     7006.89     7347.14    631.85 o 
   7   9  24     1941.39     1622.68    364.08 o 
   8   9  24      849.11     1036.17    327.40 o 
   9   9  24      307.33      149.37    321.17 o 
  10   9  24      381.87      286.35    325.69 o 
  11   9  24     1975.03     1798.31    489.54 o 
  12   9  24      124.73      158.87    293.48 o 
  13   9  24       46.57      134.28    271.32 o 
  14   9  24     1430.64     1355.35    427.68 o 
   0  10  24     4273.34     3910.60    693.26 o 
   1  10  24       53.93      145.06    233.92 o 
   2  10  24     2081.43     1919.00    378.47 o 
   3  10  24      190.47      264.83    255.34 o 
   4  10  24      460.24      466.23    234.78 o 
   5  10  24     1129.15     1133.08    330.77 o 
   6  10  24       85.51      105.45    245.18 o 
   7  10  24     1320.99     1144.52    346.80 o 
   8  10  24        8.71       58.11    303.36 o 
   9  10  24      911.54      652.47    368.37 o 
  10  10  24     1015.60     1068.69    411.46 o 
  11  10  24     2238.67     2188.96    525.64 o 
  12  10  24     3471.60     3668.72    640.51 o 
  13  10  24      598.02      368.77    337.28 o 
   1  11  24    10253.12    10051.39    718.16 o 
   2  11  24      107.80      185.07    257.99 o 
   3  11  24      377.04      573.55    285.34 o 
   4  11  24     1924.20     1722.60    383.58 o 
   5  11  24      353.36      257.46    272.00 o 
   6  11  24     5519.40     5235.37    566.71 o 
   7  11  24     1979.74     1532.92    443.90 o 
   8  11  24     1272.27     1019.09    417.09 o 
   9  11  24       82.56      -67.63    304.22 o 
  10  11  24       78.63      125.78    330.03 o 
  11  11  24     3262.98     3431.53    612.97 o 
  12  11  24      134.14      457.26    391.28 o 
  13  11  24     1526.28     1740.07    912.10 o 
   0  12  24     3726.75     4797.79    777.68 o 
   1  12  24      134.10      139.34    261.11 o 
   2  12  24      638.48      507.11    299.70 o 
   3  12  24      257.59      260.17    283.44 o 
   4  12  24       31.02     -131.48    299.31 o 
   5  12  24     3239.06     3244.09    564.63 o 
   6  12  24       40.72      -12.67    257.68 o 
   7  12  24     1958.93     1990.04    495.35 o 
   8  12  24      641.53      351.69    368.89 o 
   9  12  24      673.81      301.05    366.30 o 
  10  12  24       67.78      189.13    353.51 o 
  11  12  24      767.86      594.62    420.31 o 
  12  12  24     2276.09     2236.82    682.91 o 
   1  13  24     6508.55     6828.01    759.45 o 
   2  13  24     2283.43     2148.08    430.43 o 
   3  13  24       23.20      -29.79    264.04 o 
   4  13  24        9.64      -44.92    314.73 o 
   5  13  24       74.89      -34.68    327.10 o 
   6  13  24      225.45      336.59    477.81 o 
   7  13  24       38.83      -99.66    302.93 o 
   8  13  24        1.54      -12.37    323.30 o 
   9  13  24       18.82     -112.66    334.22 o 
  10  13  24      484.29      369.91    399.69 o 
  11  13  24     2059.25     2123.76    930.05 o 
   0  14  24       25.66     -219.49    379.08 o 
   1  14  24      556.73      668.27    336.05 o 
   2  14  24      322.21      333.10    316.96 o 
   3  14  24      133.83      146.53    345.14 o 
   4  14  24      693.94      857.05    427.00 o 
   5  14  24     3026.73     2944.57    590.82 o 
   6  14  24        1.48      -87.27    437.70 o 
   7  14  24     1310.38     1428.32    599.48 o 
   8  14  24     1779.85     1790.36    512.95 o 
   9  14  24      811.17      566.56    658.55 o 
   1  15  24     1529.64     1425.23    407.86 o 
   2  15  24     2027.72     1789.94    434.24 o 
   3  15  24      875.79      877.27    436.21 o 
   4  15  24     3394.70     4138.66    672.69 o 
   5  15  24     2340.42     2204.23    702.83 o 
   6  15  24     1649.30     1535.03    646.26 o 
   0  16  24     3901.13     3966.10    820.90 o 
   1  16  24      240.54      486.99    348.86 o 
   2  16  24     4611.60     4252.44    867.02 o 
   3  16  24      769.79      887.14    453.69 o 
   4  16  24     4457.55     3706.01    831.33 o 
   1  17  24       37.91     -111.07    720.26 o 
   1   1  25     5698.04     5952.99    365.78 o 
   2   1  25      108.84      189.11    160.48 o 
   3   1  25       89.41       10.71    141.77 o 
   4   1  25     1468.85     1489.39    247.39 o 
   5   1  25      992.66      625.67    202.06 o 
   6   1  25      103.12       85.12    163.40 o 
   7   1  25      112.53       16.57    159.50 o 
   8   1  25      464.78      475.47    201.97 o 
   9   1  25      492.82      547.70    215.83 o 
  10   1  25      131.05       49.73    200.00 o 
  11   1  25      779.82      756.23    302.48 o 
  12   1  25      103.82      186.20    288.95 o 
  13   1  25     2189.41     1492.80    568.13 o 
  14   1  25       41.23     -179.22    372.97 o 
  15   1  25       21.92       72.59    278.23 o 
  16   1  25        3.08      -70.98    294.77 o 
   0   2  25     2272.03     2358.13    394.66 o 
   1   2  25       83.58       88.58    137.05 o 
   2   2  25      380.56      541.54    166.41 o 
   3   2  25      973.39      994.14    216.48 o 
   4   2  25     1839.80     1793.06    261.54 o 
   5   2  25     6230.68     6712.99    452.41 o 
   6   2  25     6557.61     6789.72    458.54 o 
   7   2  25    11751.05    10958.30    511.14 o 
   8   2  25      573.46      601.91    207.52 o 
   9   2  25     1948.43     1955.28    323.16 o 
  10   2  25     1324.79     1171.85    287.03 o 
  11   2  25       16.25       39.91    241.53 o 
  12   2  25      947.58      710.69    363.72 o 
  13   2  25       26.51      193.56    322.90 o 
  14   2  25        1.15     -167.32    276.05 o 
  15   2  25       89.91      308.09    295.42 o 
  16   2  25       10.87      -99.04    322.51 o 
   1   3  25     2532.87     2213.82    269.79 o 
   2   3  25     1466.20     1449.53    244.70 o 
   3   3  25     2418.74     2241.92    277.37 o 
   4   3  25     2939.28     2360.67    295.30 o 
   5   3  25     1881.71     1941.48    277.44 o 
   6   3  25      441.15      400.66    191.14 o 
   7   3  25       40.14      -12.75    162.61 o 
   8   3  25     1986.15     2115.75    298.89 o 
   9   3  25     1738.77     1641.14    314.32 o 
  10   3  25        0.24      -67.02    190.71 o 
  11   3  25     4932.08     5152.90    556.23 o 
  12   3  25      605.65      531.48    354.55 o 
  13   3  25     4316.37     4443.37    650.62 o 
  14   3  25     1050.55      783.13    486.48 o 
  15   3  25      696.43      912.03    357.68 o 
  16   3  25      351.58      388.60    378.46 o 
   0   4  25     9210.47     9121.00    626.33 o 
   1   4  25        7.24       50.15    167.39 o 
   2   4  25     1764.08     1522.56    273.74 o 
   3   4  25     1348.77     1365.65    242.42 o 
   4   4  25     1249.46      863.79    219.40 o 
   5   4  25     1291.09     1334.97    247.44 o 
   6   4  25      324.74      292.54    181.02 o 
   7   4  25     3989.04     4188.66    387.25 o 
   8   4  25     2263.23     2288.16    348.94 o 
   9   4  25     2931.62     2606.49    369.68 o 
  10   4  25     3064.51     3055.00    398.53 o 
  11   4  25      181.32      392.62    285.53 o 
  12   4  25     2036.13     2544.33    526.00 o 
  13   4  25      374.80      554.01    377.32 o 
  14   4  25        1.92     -126.70    354.57 o 
  15   4  25      239.89      188.79    296.84 o 
  16   4  25      224.58     -214.72    400.30 o 
   1   5  25       61.43        0.67    171.04 o 
   2   5  25     3618.14     3334.66    369.44 o 
   3   5  25      138.02      203.21    194.45 o 
   4   5  25     2096.47     2324.30    298.07 o 
   5   5  25      835.46      595.73    208.88 o 
   6   5  25     5436.13     5649.09    438.63 o 
   7   5  25     1229.43     1021.32    242.54 o 
   8   5  25     1718.98     1970.93    335.63 o 
   9   5  25        0.45        7.07    204.27 o 
  10   5  25        8.36       19.97    228.79 o 
  11   5  25     1148.75     1023.72    339.42 o 
  12   5  25     2121.08     2474.35    509.09 o 
  13   5  25       13.99     -167.03    297.81 o 
  14   5  25      582.41      546.58    386.40 o 
  15   5  25       32.74       40.53    348.10 o 
   0   6  25     7604.26     8238.31    893.12 o 
   1   6  25      465.81      623.17    223.90 o 
   2   6  25     5394.72     5709.36    464.38 o 
   3   6  25       22.92      -80.66    170.71 o 
   4   6  25      485.20      381.79    214.16 o 
   5   6  25      439.16      469.20    223.60 o 
   6   6  25      269.38      218.50    183.23 o 
   7   6  25       17.24        0.17    198.82 o 
   8   6  25     2095.63     2518.93    371.26 o 
   9   6  25      251.58      311.61    225.99 o 
  10   6  25     2616.42     2966.48    458.42 o 
  11   6  25       93.91      169.76    273.68 o 
  12   6  25     1355.76     1495.26    394.26 o 
  13   6  25       95.24      125.32    323.84 o 
  14   6  25      130.49     -267.72    283.18 o 
  15   6  25       48.62      495.91    479.51 o 
   1   7  25     3507.32     3175.60    427.11 o 
   2   7  25    10022.92     9851.70    564.35 o 
   3   7  25    11341.13    11441.44    585.18 o 
   4   7  25     3000.94     3086.18    373.62 o 
   5   7  25      227.14      263.08    213.77 o 
   6   7  25     3151.33     3293.79    394.15 o 
   7   7  25      931.31     1027.68    284.91 o 
   8   7  25     4867.19     4270.95    458.18 o 
   9   7  25      671.54      903.28    313.59 o 
  10   7  25       11.80       -7.07    237.85 o 
  11   7  25      535.09      568.37    311.16 o 
  12   7  25     1497.48     1444.67    391.90 o 
  13   7  25     1404.78     1721.71    472.48 o 
  14   7  25      604.66      473.25    403.50 o 
  15   7  25     1400.24     1605.49    630.87 o 
   0   8  25     9957.84    10483.44    959.44 o 
   1   8  25      893.21      857.46    291.40 o 
   2   8  25     2761.60     2679.86    411.40 o 
   3   8  25     4384.56     4240.06    428.98 o 
   4   8  25      270.73      281.42    217.83 o 
   5   8  25     4216.77     3953.15    426.29 o 
   6   8  25     2124.51     1767.46    370.34 o 
   7   8  25     2545.14     2549.31    417.16 o 
   8   8  25     1478.44     1615.21    373.54 o 
   9   8  25     1526.12     1565.22    439.55 o 
  10   8  25     3869.06     4207.75    545.47 o 
  11   8  25      266.86      406.86    304.32 o 
  12   8  25      999.91     1096.89    383.06 o 
  13   8  25      662.77      722.22    360.80 o 
  14   8  25      421.66      492.65    402.04 o 
   1   9  25     3250.93     3010.71    435.51 o 
   2   9  25     2073.15     2038.97    388.30 o 
   3   9  25     2795.04     3107.03    446.91 o 
   4   9  25     6303.92     6324.32    523.18 o 
   5   9  25      535.12      574.01    256.03 o 
   6   9  25     3523.17     4054.33    506.30 o 
   7   9  25     1757.89     1654.14    375.98 o 
   8   9  25     3073.58     3798.00    587.16 o 
   9   9  25     3465.02     2646.10    529.88 o 
  10   9  25      242.52       -0.44    315.88 o 
  11   9  25      744.30      673.62    381.69 o 
  12   9  25      590.50      659.46    406.98 o 
  13   9  25      990.19     1127.03    396.52 o 
   0  10  25     3507.39     3215.10    656.95 o 
   1  10  25     1450.68     1347.88    346.47 o 
   2  10  25      933.56     1362.75    349.22 o
[truncated: 75,502 more chars]
